# Supplementary material for: Dressed jeff-1/2 objects in mixed-valence lacunar spinel molybdates
Source: Sci Rep. 2023 Feb 10;13:2411. doi: 10.1038/s41598-023-28656-3 (PMC9918447; doi:10.1038/s41598-023-28656-3)
Supplement: Supplementary file 1 — Supplementary Information 1. [file 41598_2023_28656_MOESM1_ESM.zip]

Archive with 3 entries (3 files):
- coords_cluster.ods
- coords_pcf_mo4s16.csv
- coords_pcf_mo4se16.csv
