# Supplementary material for: Dressed jeff-1/2 objects in mixed-valence lacunar spinel molybdates
Source: Sci Rep. 2023 Feb 10;13:2411. doi: 10.1038/s41598-023-28656-3 (PMC9918447; doi:10.1038/s41598-023-28656-3)
Supplement: Supplementary file 1 — Supplementary Information 1. [file 41598_2023_28656_MOESM1_ESM.zip › coords_cluster.ods]

## Sheet: Mo4S16ECP98
Coordinates of the [Mo4S16]^19- quantum cluster
118							118								118
# F-43m (HT-phase, Powell2007) X Y Z Charge(ECP)							# R3m (LT-phase, Powell2007) X Y Z Charge(ECP)								# R3m (LT-phase, Francois1991) X Y Z Charge(ECP)
Mo	-1.001512	-1.001512	1.001512				Mo	0.000000	0.000000	-1.683472					Mo	0.000000	0.000000	-1.708860
Mo	-1.001512	1.001512	-1.001512				Mo	-1.425426	0.822970	0.561157					Mo	-1.443294	0.833286	0.569619
Mo	1.001512	-1.001512	-1.001512				Mo	0.000000	-1.645940	0.561157					Mo	0.000000	-1.666573	0.569619
Mo	1.001512	1.001512	1.001512				Mo	1.425426	0.822970	0.561157					Mo	1.443295	0.833286	0.569619
S	-1.317063	-1.317063	-1.317063				S	-1.939214	-1.119606	-0.708903					S	-1.912883	-1.104403	-0.733961
S	-1.317063	1.317063	1.317063				S	0.000000	2.239212	-0.708903					S	0.000000	2.208808	-0.733961
S	1.317063	-1.317063	1.317063				S	1.939214	-1.119606	-0.708903					S	1.912883	-1.104403	-0.733961
S	1.317063	1.317063	-1.317063				S	0.000000	0.000000	2.240448					S	0.000000	0.000000	2.252018
S	3.547510	1.316090	1.316090				S	-1.601059	-3.059990	1.972832					S	-3.452858	0.183403	2.029184
S	1.316090	3.547510	1.316090				S	0.000000	-3.984362	-0.614124					S	-1.885261	2.898562	2.029184
S	1.316090	1.316090	3.547510				S	1.601059	-3.059990	1.972832					S	-3.452858	1.993509	-0.550122
S	3.547510	-1.316090	-1.316090				S	-3.450558	1.992181	-0.614124					S	-1.567598	0.905053	-3.541671
S	1.316090	-3.547510	-1.316090				S	-3.450559	0.143437	1.972832					S	0.000000	-1.810105	-3.541671
S	1.316090	-1.316090	-3.547510				S	-1.849499	2.916553	1.972832					S	1.567598	0.905053	-3.541671
S	-3.547510	1.316090	-1.316090				S	-1.601060	0.924372	-3.602504					S	1.567597	-3.081964	2.029184
S	-1.316090	3.547510	-1.316090				S	0.000000	-1.848744	-3.602504					S	-1.567597	-3.081964	2.029184
S	-1.316090	1.316090	-3.547510				S	1.601060	0.924372	-3.602504					S	0.000000	-3.987017	-0.550122
S	-3.547510	-1.316090	1.316090				S	3.450559	1.992181	-0.614124					S	3.452858	1.993509	-0.550122
S	-1.316090	-3.547510	1.316090				S	3.450559	0.143437	1.972832					S	3.452858	0.183403	2.029184
S	-1.316090	-1.316090	3.547510				S	1.849499	2.916553	1.972832					S	1.885261	2.898562	2.029184
Ga	-4.863600	0.000000	0.000000	3.00	NewECP “SDD” end		Ga	-3.450558	-1.992181	2.753380	3.00	NewECP “SDD” end			Ga	-3.452858	-1.993508	2.764537	3.00	NewECP “SDD” end
Ga	0.000000	-4.863600	0.000000	3.00	NewECP “SDD” end		Ga	-3.450558	1.992181	-2.821956	3.00	NewECP “SDD” end			Ga	-3.452858	1.993509	-2.806318	3.00	NewECP “SDD” end
Ga	0.000000	0.000000	-4.863600	3.00	NewECP “SDD” end		Ga	0.000000	-3.984362	-2.821956	3.00	NewECP “SDD” end			Ga	0.000000	-3.987017	-2.806318	3.00	NewECP “SDD” end
Ga	4.863600	0.000000	0.000000	3.00	NewECP “SDD” end		Ga	3.450559	-1.992181	2.753380	3.00	NewECP “SDD” end			Ga	0.000000	3.987017	2.764537	3.00	NewECP “SDD” end
Ga	0.000000	4.863600	0.000000	3.00	NewECP “SDD” end		Ga	3.450559	1.992181	-2.821956	3.00	NewECP “SDD” end			Ga	3.452858	-1.993508	2.764537	3.00	NewECP “SDD” end
Ga	0.000000	0.000000	4.863600	3.00	NewECP “SDD” end		Ga	0.000000	3.984362	2.753380	3.00	NewECP “SDD” end			Ga	3.452858	1.993509	-2.806318	3.00	NewECP “SDD” end
Mo	-1.001512	-5.865112	-3.862087	2.75	NewECP “SDD” end		Mo	-3.450559	-7.622483	0.561157	2.75	NewECP “SDD” end			Mo	-3.452858	-7.647098	0.569619	2.75	NewECP “SDD” end
Mo	-1.001512	-3.862087	-5.865112	2.75	NewECP “SDD” end		Mo	-3.450558	-1.992181	-7.258806	2.75	NewECP “SDD” end			Mo	-3.452858	-1.993508	-7.279715	2.75	NewECP “SDD” end
Mo	-5.865112	-3.862087	-1.001512	2.75	NewECP “SDD” end		Mo	-3.450559	-5.976543	-1.683472	2.75	NewECP “SDD” end			Mo	-3.452858	-5.980525	-1.708860	2.75	NewECP “SDD” end
Mo	-3.862087	-5.865112	-1.001512	2.75	NewECP “SDD” end		Mo	-3.450559	-3.638121	-5.014178	2.75	NewECP “SDD” end			Mo	-3.452858	-3.660082	-5.001234	2.75	NewECP “SDD” end
Mo	-1.001512	-5.865112	5.865112	2.75	NewECP “SDD” end		Mo	-2.025133	-1.169211	-5.014178	2.75	NewECP “SDD” end			Mo	-2.009563	-1.160221	-5.001234	2.75	NewECP “SDD” end
Mo	-1.001512	-3.862087	3.862087	2.75	NewECP “SDD” end		Mo	-4.875985	-1.169211	-5.014178	2.75	NewECP “SDD” end			Mo	-4.896153	-1.160221	-5.001234	2.75	NewECP “SDD” end
Mo	-3.862087	-1.001512	3.862087	2.75	NewECP “SDD” end		Mo	-2.025133	-5.153573	0.561157	2.75	NewECP “SDD” end			Mo	-2.009563	-5.147239	0.569619	2.75	NewECP “SDD” end
Mo	-3.862087	-3.862087	1.001512	2.75	NewECP “SDD” end		Mo	-4.875984	-5.153573	0.561157	2.75	NewECP “SDD” end			Mo	-4.896152	-5.147239	0.569619	2.75	NewECP “SDD” end
Mo	-5.865112	-5.865112	1.001512	2.75	NewECP “SDD” end		Mo	-3.450559	4.330603	0.561157	2.75	NewECP “SDD” end			Mo	-3.452858	4.313953	0.569619	2.75	NewECP “SDD” end
Mo	-1.001512	3.862087	-3.862087	2.75	NewECP “SDD” end		Mo	-5.475692	0.822970	0.561157	2.75	NewECP “SDD” end			Mo	-5.462421	0.833286	0.569619	2.75	NewECP “SDD” end
Mo	-1.001512	5.865112	-5.865112	2.75	NewECP “SDD” end		Mo	0.000000	2.338422	-5.014178	2.75	NewECP “SDD” end			Mo	-3.452858	5.980525	-1.708860	2.75	NewECP “SDD” end
Mo	-3.862087	1.001512	-3.862087	2.75	NewECP “SDD” end		Mo	-3.450559	5.976543	-1.683472	2.75	NewECP “SDD” end			Mo	-2.009563	6.813812	0.569619	2.75	NewECP “SDD” end
Mo	-5.865112	5.865112	-1.001512	2.75	NewECP “SDD” end		Mo	-2.025133	6.799513	0.561157	2.75	NewECP “SDD” end			Mo	-4.896152	6.813812	0.569619	2.75	NewECP “SDD” end
Mo	-3.862087	3.862087	-1.001512	2.75	NewECP “SDD” end		Mo	-4.875984	6.799513	0.561157	2.75	NewECP “SDD” end			Mo	-3.452858	1.993509	3.861994	2.75	NewECP “SDD” end
Mo	-1.001512	3.862087	5.865112	2.75	NewECP “SDD” end		Mo	-3.450558	1.992181	3.891862	2.75	NewECP “SDD” end			Mo	-3.452858	0.326936	6.140475	2.75	NewECP “SDD” end
Mo	-1.001512	5.865112	3.862087	2.75	NewECP “SDD” end		Mo	-3.450559	0.346241	6.136491	2.75	NewECP “SDD” end			Mo	-2.009563	2.826795	6.140475	2.75	NewECP “SDD” end
Mo	-3.862087	5.865112	1.001512	2.75	NewECP “SDD” end		Mo	-2.025133	2.815151	6.136491	2.75	NewECP “SDD” end			Mo	-4.896153	2.826795	6.140475	2.75	NewECP “SDD” end
Mo	-5.865112	3.862087	1.001512	2.75	NewECP “SDD” end		Mo	-4.875985	2.815151	6.136491	2.75	NewECP “SDD” end			Mo	3.452858	-7.647098	0.569619	2.75	NewECP “SDD” end
Mo	1.001512	-3.862087	-3.862087	2.75	NewECP “SDD” end		Mo	3.450559	-7.622483	0.561157	2.75	NewECP “SDD” end			Mo	3.452858	-1.993508	-7.279715	2.75	NewECP “SDD” end
Mo	1.001512	-5.865112	-5.865112	2.75	NewECP “SDD” end		Mo	3.450559	-1.992181	-7.258806	2.75	NewECP “SDD” end			Mo	3.452858	-5.980525	-1.708860	2.75	NewECP “SDD” end
Mo	3.862087	-1.001512	-3.862087	2.75	NewECP “SDD” end		Mo	3.450559	-5.976543	-1.683472	2.75	NewECP “SDD” end			Mo	3.452858	-3.660082	-5.001234	2.75	NewECP “SDD” end
Mo	3.862087	-3.862087	-1.001512	2.75	NewECP “SDD” end		Mo	3.450558	-3.638121	-5.014178	2.75	NewECP “SDD” end			Mo	4.896153	-1.160221	-5.001234	2.75	NewECP “SDD” end
Mo	5.865112	-5.865112	-1.001512	2.75	NewECP “SDD” end		Mo	4.875984	-1.169211	-5.014178	2.75	NewECP “SDD” end			Mo	2.009563	-1.160221	-5.001234	2.75	NewECP “SDD” end
Mo	1.001512	-3.862087	5.865112	2.75	NewECP “SDD” end		Mo	2.025133	-1.169211	-5.014178	2.75	NewECP “SDD” end			Mo	4.896153	-5.147239	0.569619	2.75	NewECP “SDD” end
Mo	1.001512	-5.865112	3.862087	2.75	NewECP “SDD” end		Mo	4.875984	-5.153573	0.561157	2.75	NewECP “SDD” end			Mo	2.009564	-5.147239	0.569619	2.75	NewECP “SDD” end
Mo	5.865112	-3.862087	1.001512	2.75	NewECP “SDD” end		Mo	2.025133	-5.153573	0.561157	2.75	NewECP “SDD” end			Mo	0.000000	-3.987017	3.861994	2.75	NewECP “SDD” end
Mo	3.862087	-5.865112	1.001512	2.75	NewECP “SDD” end		Mo	0.000000	-3.984362	3.891862	2.75	NewECP “SDD” end			Mo	0.000000	2.320444	-5.001234	2.75	NewECP “SDD” end
Mo	1.001512	5.865112	-3.862087	2.75	NewECP “SDD” end		Mo	3.450559	4.330603	0.561157	2.75	NewECP “SDD” end			Mo	3.452858	4.313953	0.569619	2.75	NewECP “SDD” end
Mo	1.001512	3.862087	-5.865112	2.75	NewECP “SDD” end		Mo	5.475692	0.822970	0.561157	2.75	NewECP “SDD” end			Mo	5.462422	0.833286	0.569619	2.75	NewECP “SDD” end
Mo	3.862087	5.865112	-1.001512	2.75	NewECP “SDD” end		Mo	3.450559	5.976543	-1.683472	2.75	NewECP “SDD” end			Mo	3.452858	5.980525	-1.708860	2.75	NewECP “SDD” end
Mo	5.865112	3.862087	-1.001512	2.75	NewECP “SDD” end		Mo	4.875984	6.799513	0.561157	2.75	NewECP “SDD” end			Mo	4.896153	6.813812	0.569619	2.75	NewECP “SDD” end
Mo	1.001512	5.865112	5.865112	2.75	NewECP “SDD” end		Mo	2.025133	6.799513	0.561157	2.75	NewECP “SDD” end			Mo	2.009564	6.813812	0.569619	2.75	NewECP “SDD” end
Mo	1.001512	3.862087	3.862087	2.75	NewECP “SDD” end		Mo	3.450559	1.992181	3.891862	2.75	NewECP “SDD” end			Mo	3.452858	1.993509	3.861994	2.75	NewECP “SDD” end
Mo	3.862087	1.001512	3.862087	2.75	NewECP “SDD” end		Mo	3.450558	0.346241	6.136491	2.75	NewECP “SDD” end			Mo	3.452858	0.326936	6.140475	2.75	NewECP “SDD” end
Mo	5.865112	5.865112	1.001512	2.75	NewECP “SDD” end		Mo	4.875985	2.815151	6.136491	2.75	NewECP “SDD” end			Mo	4.896153	2.826795	6.140475	2.75	NewECP “SDD” end
Mo	3.862087	3.862087	1.001512	2.75	NewECP “SDD” end		Mo	2.025133	2.815151	6.136491	2.75	NewECP “SDD” end			Mo	2.009563	2.826795	6.140475	2.75	NewECP “SDD” end
S	-1.317063	-6.180663	-6.180663	-1.50	NewECP “SDD” end		S	-5.389773	-7.096148	-0.708903	-1.50	NewECP “SDD” end			S	-5.365741	-7.084929	-0.733961	-1.50	NewECP “SDD” end
S	-1.317063	-3.546537	-3.546537	-1.50	NewECP “SDD” end		S	-5.389773	-3.111787	-6.284239	-1.50	NewECP “SDD” end			S	-5.365741	-3.097912	-6.304814	-1.50	NewECP “SDD” end
S	-3.546537	-1.317063	-3.546537	-1.50	NewECP “SDD” end		S	-1.511345	-7.096148	-0.708903	-1.50	NewECP “SDD” end			S	-1.539975	-7.084929	-0.733961	-1.50	NewECP “SDD” end
S	-6.180663	-6.180663	-1.317063	-1.50	NewECP “SDD” end		S	-3.450558	-1.992181	-3.334887	-1.50	NewECP “SDD” end			S	-3.452858	-1.993508	-3.318837	-1.50	NewECP “SDD” end
S	-3.546537	-3.546537	-1.317063	-1.50	NewECP “SDD” end		S	-1.511344	-3.111787	-6.284239	-1.50	NewECP “SDD” end			S	-1.539975	-3.097912	-6.304814	-1.50	NewECP “SDD” end
S	-3.547510	-6.179690	-3.547510	-2.00	NewECP “SDD” end		S	-3.450559	-3.737331	-0.708903	-1.50	NewECP “SDD” end			S	-3.452858	-3.771718	-0.733961	-1.50	NewECP “SDD” end
S	-6.179690	-1.316090	-1.316090	-2.00	NewECP “SDD” end		S	-4.961904	-1.119606	-0.708903	-1.50	NewECP “SDD” end			S	-4.992833	-1.104403	-0.733961	-1.50	NewECP “SDD” end
S	-1.316090	-6.179690	-1.316090	-2.00	NewECP “SDD” end		S	-3.450559	-5.976543	2.240448	-1.50	NewECP “SDD” end			S	-3.452858	-5.980525	2.252018	-1.50	NewECP “SDD” end
S	-1.316090	-1.316090	-6.179690	-2.00	NewECP “SDD” end		S	-3.450558	0.247030	-6.284239	-1.50	NewECP “SDD” end			S	-3.452858	0.215299	-6.304814	-1.50	NewECP “SDD” end
S	-1.317063	-6.180663	3.546537	-1.50	NewECP “SDD” end		S	-5.389773	4.856937	-0.708903	-1.50	NewECP “SDD” end			S	-5.365741	4.876122	-0.733961	-1.50	NewECP “SDD” end
S	-1.317063	-3.546537	6.180663	-1.50	NewECP “SDD” end		S	-1.511345	4.856937	-0.708903	-1.50	NewECP “SDD” end			S	-1.539975	4.876122	-0.733961	-1.50	NewECP “SDD” end
S	-3.546537	-6.180663	1.317063	-1.50	NewECP “SDD” end		S	-3.450559	8.215755	-0.708903	-1.50	NewECP “SDD” end			S	-3.452858	1.993509	7.822871	-1.50	NewECP “SDD” end
S	-6.180663	-3.546537	1.317063	-1.50	NewECP “SDD” end		S	-3.450558	1.992181	7.815782	-1.50	NewECP “SDD” end			S	-3.452858	4.202316	4.836895	-1.50	NewECP “SDD” end
S	-3.547510	-3.547510	3.547510	-2.00	NewECP “SDD” end		S	-3.450559	4.231392	4.866431	-1.50	NewECP “SDD” end			S	-5.365742	0.889105	4.836895	-1.50	NewECP “SDD” end
S	-1.317063	3.546537	-6.180663	-1.50	NewECP “SDD” end		S	-5.389773	0.872575	4.866431	-1.50	NewECP “SDD” end			S	-1.539974	0.889105	4.836895	-1.50	NewECP “SDD” end
S	-1.317063	6.180663	-3.546537	-1.50	NewECP “SDD” end		S	-1.511345	0.872575	4.866431	-1.50	NewECP “SDD” end			S	-3.452858	5.980525	2.252018	-1.50	NewECP “SDD” end
S	-6.180663	3.546537	-1.317063	-1.50	NewECP “SDD” end		S	-3.450559	5.976543	2.240448	-1.50	NewECP “SDD” end			S	-3.452858	8.189333	-0.733961	-1.50	NewECP “SDD” end
S	-3.546537	6.180663	-1.317063	-1.50	NewECP “SDD” end		S	1.511344	-7.096148	-0.708903	-1.50	NewECP “SDD” end			S	1.539975	-7.084929	-0.733961	-1.50	NewECP “SDD” end
S	-3.547510	3.547510	-3.547510	-2.00	NewECP “SDD” end		S	1.511344	-3.111787	-6.284239	-1.50	NewECP “SDD” end			S	1.539975	-3.097912	-6.304814	-1.50	NewECP “SDD” end
S	-1.317063	3.546537	3.546537	-1.50	NewECP “SDD” end		S	5.389772	-7.096148	-0.708903	-1.50	NewECP “SDD” end			S	5.365741	-7.084929	-0.733961	-1.50	NewECP “SDD” end
S	-1.317063	6.180663	6.180663	-1.50	NewECP “SDD” end		S	3.450559	-1.992181	-3.334887	-1.50	NewECP “SDD” end			S	3.452858	-1.993508	-3.318837	-1.50	NewECP “SDD” end
S	-3.546537	1.317063	3.546537	-1.50	NewECP “SDD” end		S	5.389773	-3.111787	-6.284239	-1.50	NewECP “SDD” end			S	5.365741	-3.097912	-6.304814	-1.50	NewECP “SDD” end
S	-3.546537	3.546537	1.317063	-1.50	NewECP “SDD” end		S	3.450558	-3.737331	-0.708903	-1.50	NewECP “SDD” end			S	3.452858	-3.771718	-0.733961	-1.50	NewECP “SDD” end
S	-6.180663	6.180663	1.317063	-1.50	NewECP “SDD” end		S	4.961903	-1.119606	-0.708903	-1.50	NewECP “SDD” end			S	4.992833	-1.104403	-0.733961	-1.50	NewECP “SDD” end
S	-3.547510	6.179690	3.547510	-2.00	NewECP “SDD” end		S	0.000000	-1.745151	4.866431	-1.50	NewECP “SDD” end			S	0.000000	-1.778209	4.836895	-1.50	NewECP “SDD” end
S	-6.179690	1.316090	1.316090	-2.00	NewECP “SDD” end		S	3.450559	-5.976543	2.240448	-1.50	NewECP “SDD” end			S	3.452858	-5.980525	2.252018	-1.50	NewECP “SDD” end
S	-1.316090	6.179690	1.316090	-2.00	NewECP “SDD” end		S	0.000000	3.984362	-3.334887	-1.50	NewECP “SDD” end			S	0.000000	3.987017	-3.318837	-1.50	NewECP “SDD” end
S	-1.316090	1.316090	6.179690	-2.00	NewECP “SDD” end		S	3.450559	0.247030	-6.284239	-1.50	NewECP “SDD” end			S	3.452858	0.215299	-6.304814	-1.50	NewECP “SDD” end
S	1.317063	-3.546537	-6.180663	-1.50	NewECP “SDD” end		S	1.511344	4.856937	-0.708903	-1.50	NewECP “SDD” end			S	1.539975	4.876122	-0.733961	-1.50	NewECP “SDD” end
S	1.317063	-6.180663	-3.546537	-1.50	NewECP “SDD” end		S	5.389772	4.856937	-0.708903	-1.50	NewECP “SDD” end			S	5.365741	4.876122	-0.733961	-1.50	NewECP “SDD” end
S	3.546537	-6.180663	-1.317063	-1.50	NewECP “SDD” end		S	3.450558	8.215755	-0.708903	-1.50	NewECP “SDD” end			S	3.452858	1.993509	7.822871	-1.50	NewECP “SDD” end
S	6.180663	-3.546537	-1.317063	-1.50	NewECP “SDD” end		S	3.450559	1.992181	7.815782	-1.50	NewECP “SDD” end			S	3.452858	4.202316	4.836895	-1.50	NewECP “SDD” end
S	3.547510	-3.547510	-3.547510	-2.00	NewECP “SDD” end		S	3.450559	4.231392	4.866431	-1.50	NewECP “SDD” end			S	1.539974	0.889105	4.836895	-1.50	NewECP “SDD” end
S	1.317063	-3.546537	3.546537	-1.50	NewECP “SDD” end		S	1.511345	0.872575	4.866431	-1.50	NewECP “SDD” end			S	5.365742	0.889105	4.836895	-1.50	NewECP “SDD” end
S	1.317063	-6.180663	6.180663	-1.50	NewECP “SDD” end		S	5.389773	0.872575	4.866431	-1.50	NewECP “SDD” end			S	3.452858	5.980525	2.252018	-1.50	NewECP “SDD” end
S	3.546537	-1.317063	3.546537	-1.50	NewECP “SDD” end		S	3.450559	5.976543	2.240448	-1.50	NewECP “SDD” end			S	3.452858	8.189333	-0.733961	-1.50	NewECP “SDD” end
S	6.180663	-6.180663	1.317063	-1.50	NewECP “SDD” end		S	0.000000	2.135618	7.548166	-2.00	NewECP “SDD” end			S	0.000000	2.176911	7.600038	-2.00	NewECP “SDD” end
S	3.546537	-3.546537	1.317063	-1.50	NewECP “SDD” end		S	0.000000	3.984362	4.961212	-2.00	NewECP “SDD” end			S	0.000000	3.987017	5.020733	-2.00	NewECP “SDD” end
S	3.547510	-6.179690	3.547510	-2.00	NewECP “SDD” end		S	0.000000	6.119980	1.972832	-2.00	NewECP “SDD” end			S	0.000000	6.163928	2.029184	-2.00	NewECP “SDD” end
S	6.179690	-1.316090	1.316090	-2.00	NewECP “SDD” end		S	0.000000	7.968724	-0.614124	-2.00	NewECP “SDD” end			S	0.000000	7.974034	-0.550122	-2.00	NewECP “SDD” end
S	1.316090	-6.179690	1.316090	-2.00	NewECP “SDD” end		S	0.000000	-5.833106	1.972832	-2.00	NewECP “SDD” end			S	-5.020455	2.898562	2.029184	-2.00	NewECP “SDD” end
S	1.316090	-1.316090	6.179690	-2.00	NewECP “SDD” end		S	0.000000	0.000000	-6.189458	-2.00	NewECP “SDD” end			S	5.020455	2.898562	2.029184	-2.00	NewECP “SDD” end
S	1.317063	6.180663	-6.180663	-1.50	NewECP “SDD” end		S	5.051618	-5.052171	-3.602504	-2.00	NewECP “SDD” end			S	-5.020455	-5.075472	-3.541671	-2.00	NewECP “SDD” end
S	1.317063	3.546537	-3.546537	-1.50	NewECP “SDD” end		S	1.849499	-5.052171	-3.602504	-2.00	NewECP “SDD” end			S	-1.885260	-5.075472	-3.541671	-2.00	NewECP “SDD” end
S	3.546537	1.317063	-3.546537	-1.50	NewECP “SDD” end		S	-1.849499	-5.052171	-3.602504	-2.00	NewECP “SDD” end			S	1.885260	-5.075472	-3.541671	-2.00	NewECP “SDD” end
S	3.546537	3.546537	-1.317063	-1.50	NewECP “SDD” end		S	-5.051618	-5.052171	-3.602504	-2.00	NewECP “SDD” end			S	5.020455	-5.075472	-3.541671	-2.00	NewECP “SDD” end
S	6.180663	6.180663	-1.317063	-1.50	NewECP “SDD” end		S	3.450559	-1.992181	4.961212	-2.00	NewECP “SDD” end			S	0.000000	-5.797122	2.029184	-2.00	NewECP “SDD” end
S	3.547510	6.179690	-3.547510	-2.00	NewECP “SDD” end		S	5.300058	-3.059990	1.972832	-2.00	NewECP “SDD” end			S	0.000000	0.000000	-6.120976	-2.00	NewECP “SDD” end
S	6.179690	1.316090	-1.316090	-2.00	NewECP “SDD” end		S	5.300058	0.924372	-3.602504	-2.00	NewECP “SDD” end			S	-5.338119	-3.081964	2.029184	-2.00	NewECP “SDD” end
S	1.316090	6.179690	-1.316090	-2.00	NewECP “SDD” end		S	3.450559	4.127799	-3.602504	-2.00	NewECP “SDD” end			S	-3.452858	-1.993508	5.020733	-2.00	NewECP “SDD” end
S	1.316090	1.316090	-6.179690	-2.00	NewECP “SDD” end		S	-3.450559	4.127799	-3.602504	-2.00	NewECP “SDD” end			S	3.452858	-1.993508	5.020733	-2.00	NewECP “SDD” end
S	1.317063	6.180663	3.546537	-1.50	NewECP “SDD” end		S	-5.300058	0.924372	-3.602504	-2.00	NewECP “SDD” end			S	5.338119	-3.081964	2.029184	-2.00	NewECP “SDD” end
S	1.317063	3.546537	6.180663	-1.50	NewECP “SDD” end		S	-5.300058	-3.059990	1.972832	-2.00	NewECP “SDD” end			S	5.338118	0.905053	-3.541671	-2.00	NewECP “SDD” end
S	6.180663	3.546537	1.317063	-1.50	NewECP “SDD” end		S	-3.450558	-1.992181	4.961212	-2.00	NewECP “SDD” end			S	3.452858	4.170420	-3.541671	-2.00	NewECP “SDD” end
S	3.546537	6.180663	1.317063	-1.50	NewECP “SDD” end		S	-5.051618	2.916553	1.972832	-2.00	NewECP “SDD” end			S	-3.452858	4.170420	-3.541671	-2.00	NewECP “SDD” end
S	3.547510	3.547510	3.547510	-2.00	NewECP “SDD” end		S	5.051618	2.916553	1.972832	-2.00	NewECP “SDD” end			S	-5.338118	0.905053	-3.541671	-2.00	NewECP “SDD” end

## Sheet: Mo4Se16ECP98
Coordinates of the [Mo4Se16]^19- quantum cluster
118							118
# F-43m (HT-phase, Powell2007) X Y Z Charge(ECP)							# R3m (LT-phase, Routledge2021) X Y Z Charge(ECP)
Mo	-1.023701	-1.023701	-1.023701				Mo	0.000000	0.000000	-1.724448
Mo	-1.023701	1.023701	1.023701				Mo	-1.475516	0.851889	0.574810
Mo	1.023701	-1.023701	1.023701				Mo	0.000004	-1.703785	0.574810
Mo	1.023701	1.023701	-1.023701				Mo	1.475523	0.851889	0.574810
Se	-1.384307	-1.384307	1.384307				Se	-1.980593	-1.143500	-0.776843
Se	-1.384307	1.384307	-1.384307				Se	0.000004	2.286994	-0.776843
Se	1.384307	-1.384307	-1.384307				Se	1.980600	-1.143500	-0.776843
Se	1.384307	1.384307	1.384307				Se	0.000000	0.000000	2.351441
Se	-3.692943	-1.387457	-1.387457				Se	-1.632202	-3.226434	2.123543
Se	-1.387457	-3.692943	-1.387457				Se	0.000004	-4.168789	-0.536162
Se	-1.387457	-1.387457	-3.692943				Se	1.632209	-3.226434	2.123543
Se	-3.692943	1.387457	1.387457				Se	-1.632205	0.942354	-3.690014
Se	-1.387457	3.692943	1.387457				Se	0.000000	-1.884708	-3.690014
Se	-1.387457	1.387457	3.692943				Se	1.632205	0.942354	-3.690014
Se	3.692943	-1.387457	1.387457				Se	-3.610271	2.084391	-0.536162
Se	1.387457	-3.692943	1.387457				Se	-3.610271	0.199683	2.123543
Se	1.387457	-1.387457	3.692943				Se	-1.978066	3.026745	2.123543
Se	3.692943	1.387457	-1.387457				Se	1.978073	3.026745	2.123543
Se	1.387457	3.692943	-1.387457				Se	3.610279	0.199683	2.123543
Se	1.387457	1.387457	-3.692943				Se	3.610279	2.084391	-0.536162
Ga	-5.080400	0.000000	0.000000	3.00	NewECP “SDD” end		Ga	-3.610279	-2.084391	2.895015	3.00	NewECP “SDD” end
Ga	0.000000	-5.080400	0.000000	3.00	NewECP “SDD” end		Ga	-3.610271	2.084391	-2.918560	3.00	NewECP “SDD” end
Ga	0.000000	0.000000	-5.080400	3.00	NewECP “SDD” end		Ga	0.000004	-4.168789	-2.918560	3.00	NewECP “SDD” end
Ga	0.000000	0.000000	5.080400	3.00	NewECP “SDD” end		Ga	-0.000004	4.168789	2.895015	3.00	NewECP “SDD” end
Ga	0.000000	5.080400	0.000000	3.00	NewECP “SDD” end		Ga	3.610271	-2.084391	2.895015	3.00	NewECP “SDD” end
Ga	5.080400	0.000000	0.000000	3.00	NewECP “SDD” end		Ga	3.610279	2.084391	-2.918560	3.00	NewECP “SDD” end
Mo	-1.023701	-6.104101	-6.104101	2.75	NewECP “SDD” end		Mo	0.000000	2.465003	-5.238747	2.75	NewECP “SDD” end
Mo	-1.023701	-4.056699	-4.056699	2.75	NewECP “SDD” end		Mo	-3.610271	-7.956965	0.574810	2.75	NewECP “SDD” end
Mo	-4.056699	-1.023701	-4.056699	2.75	NewECP “SDD” end		Mo	-3.610275	-6.253180	-1.724448	2.75	NewECP “SDD” end
Mo	-6.104101	-6.104101	-1.023701	2.75	NewECP “SDD” end		Mo	-3.610279	-2.084391	-7.538005	2.75	NewECP “SDD” end
Mo	-4.056699	-4.056699	-1.023701	2.75	NewECP “SDD” end		Mo	-5.085794	-1.232502	-5.238747	2.75	NewECP “SDD” end
Mo	-1.023701	-6.104101	4.056699	2.75	NewECP “SDD” end		Mo	-3.610275	-3.788176	-5.238747	2.75	NewECP “SDD” end
Mo	-1.023701	-4.056699	6.104101	2.75	NewECP “SDD” end		Mo	-2.134756	-1.232502	-5.238747	2.75	NewECP “SDD” end
Mo	-4.056699	-6.104101	1.023701	2.75	NewECP “SDD” end		Mo	-5.085791	-5.401290	0.574810	2.75	NewECP “SDD” end
Mo	-6.104101	-4.056699	1.023701	2.75	NewECP “SDD” end		Mo	-2.134752	-5.401290	0.574810	2.75	NewECP “SDD” end
Mo	-1.023701	4.056699	-6.104101	2.75	NewECP “SDD” end		Mo	-3.610275	6.253180	-1.724448	2.75	NewECP “SDD” end
Mo	-1.023701	6.104101	-4.056699	2.75	NewECP “SDD” end		Mo	-3.610271	4.549395	0.574810	2.75	NewECP “SDD” end
Mo	-6.104101	4.056699	-1.023701	2.75	NewECP “SDD” end		Mo	-5.745027	0.851889	0.574810	2.75	NewECP “SDD” end
Mo	-4.056699	6.104101	-1.023701	2.75	NewECP “SDD” end		Mo	-5.085791	7.105069	0.574810	2.75	NewECP “SDD” end
Mo	-1.023701	4.056699	4.056699	2.75	NewECP “SDD” end		Mo	-2.134752	7.105069	0.574810	2.75	NewECP “SDD” end
Mo	-1.023701	6.104101	6.104101	2.75	NewECP “SDD” end		Mo	-3.610271	2.084391	4.089109	2.75	NewECP “SDD” end
Mo	-4.056699	1.023701	4.056699	2.75	NewECP “SDD” end		Mo	-5.085798	2.936287	6.388385	2.75	NewECP “SDD” end
Mo	-4.056699	4.056699	1.023701	2.75	NewECP “SDD” end		Mo	-3.610279	0.380612	6.388385	2.75	NewECP “SDD” end
Mo	-6.104101	6.104101	1.023701	2.75	NewECP “SDD” end		Mo	-2.134759	2.936287	6.388385	2.75	NewECP “SDD” end
Mo	1.023701	-4.056699	-6.104101	2.75	NewECP “SDD” end		Mo	3.610279	-7.956965	0.574810	2.75	NewECP “SDD” end
Mo	1.023701	-6.104101	-4.056699	2.75	NewECP “SDD” end		Mo	3.610275	-6.253180	-1.724448	2.75	NewECP “SDD” end
Mo	4.056699	-6.104101	-1.023701	2.75	NewECP “SDD” end		Mo	3.610271	-2.084391	-7.538005	2.75	NewECP “SDD” end
Mo	6.104101	-4.056699	-1.023701	2.75	NewECP “SDD” end		Mo	2.134756	-1.232502	-5.238747	2.75	NewECP “SDD” end
Mo	1.023701	-4.056699	4.056699	2.75	NewECP “SDD” end		Mo	3.610275	-3.788176	-5.238747	2.75	NewECP “SDD” end
Mo	1.023701	-6.104101	6.104101	2.75	NewECP “SDD” end		Mo	5.085794	-1.232502	-5.238747	2.75	NewECP “SDD” end
Mo	4.056699	-1.023701	4.056699	2.75	NewECP “SDD” end		Mo	2.134759	-5.401290	0.574810	2.75	NewECP “SDD” end
Mo	6.104101	-6.104101	1.023701	2.75	NewECP “SDD” end		Mo	5.085798	-5.401290	0.574810	2.75	NewECP “SDD” end
Mo	4.056699	-4.056699	1.023701	2.75	NewECP “SDD” end		Mo	0.000004	-4.168789	4.089109	2.75	NewECP “SDD” end
Mo	1.023701	6.104101	-6.104101	2.75	NewECP “SDD” end		Mo	3.610275	6.253180	-1.724448	2.75	NewECP “SDD” end
Mo	1.023701	4.056699	-4.056699	2.75	NewECP “SDD” end		Mo	3.610279	4.549395	0.574810	2.75	NewECP “SDD” end
Mo	4.056699	1.023701	-4.056699	2.75	NewECP “SDD” end		Mo	5.745034	0.851889	0.574810	2.75	NewECP “SDD” end
Mo	4.056699	4.056699	-1.023701	2.75	NewECP “SDD” end		Mo	2.134759	7.105069	0.574810	2.75	NewECP “SDD” end
Mo	6.104101	6.104101	-1.023701	2.75	NewECP “SDD” end		Mo	5.085798	7.105069	0.574810	2.75	NewECP “SDD” end
Mo	1.023701	6.104101	4.056699	2.75	NewECP “SDD” end		Mo	3.610279	2.084391	4.089109	2.75	NewECP “SDD” end
Mo	1.023701	4.056699	6.104101	2.75	NewECP “SDD” end		Mo	2.134752	2.936287	6.388385	2.75	NewECP “SDD” end
Mo	6.104101	4.056699	1.023701	2.75	NewECP “SDD” end		Mo	3.610271	0.380612	6.388385	2.75	NewECP “SDD” end
Mo	4.056699	6.104101	1.023701	2.75	NewECP “SDD” end		Mo	5.085791	2.936287	6.388385	2.75	NewECP “SDD” end
Se	-1.384307	-6.464707	-3.696093	-1.50	NewECP “SDD” end		Se	-5.590868	-7.396680	-0.776843	-1.50	NewECP “SDD” end
Se	-1.384307	-3.696093	-6.464707	-1.50	NewECP “SDD” end		Se	-1.629675	-7.396680	-0.776843	-1.50	NewECP “SDD” end
Se	-6.464707	-3.696093	-1.384307	-1.50	NewECP “SDD” end		Se	-3.610279	-2.084391	-3.462116	-1.50	NewECP “SDD” end
Se	-3.696093	-6.464707	-1.384307	-1.50	NewECP “SDD” end		Se	-5.239950	-1.143500	-0.776843	-1.50	NewECP “SDD” end
Se	-1.384307	-6.464707	6.464707	-1.50	NewECP “SDD” end		Se	-3.610271	-3.966186	-0.776843	-1.50	NewECP “SDD” end
Se	-6.464707	-6.464707	1.384307	-1.50	NewECP “SDD” end		Se	-1.629678	-3.227891	-6.590400	-1.50	NewECP “SDD” end
Se	-1.384307	6.464707	-6.464707	-1.50	NewECP “SDD” end		Se	-5.590872	-3.227891	-6.590400	-1.50	NewECP “SDD” end
Se	-6.464707	6.464707	-1.384307	-1.50	NewECP “SDD” end		Se	-3.610275	-6.253180	2.351441	-1.50	NewECP “SDD” end
Se	-1.384307	3.696093	6.464707	-1.50	NewECP “SDD” end		Se	-5.590868	5.109680	-0.776843	-1.50	NewECP “SDD” end
Se	-1.384307	6.464707	3.696093	-1.50	NewECP “SDD” end		Se	-3.610275	0.202603	-6.590400	-1.50	NewECP “SDD” end
Se	-3.696093	6.464707	1.384307	-1.50	NewECP “SDD” end		Se	-1.629675	5.109680	-0.776843	-1.50	NewECP “SDD” end
Se	-6.464707	3.696093	1.384307	-1.50	NewECP “SDD” end		Se	-3.610271	2.084391	8.164998	-1.50	NewECP “SDD” end
Se	1.384307	-6.464707	-6.464707	-1.50	NewECP “SDD” end		Se	-3.610275	6.253180	2.351441	-1.50	NewECP “SDD” end
Se	6.464707	-6.464707	-1.384307	-1.50	NewECP “SDD” end		Se	-3.610279	4.371392	5.036731	-1.50	NewECP “SDD” end
Se	1.384307	-3.696093	6.464707	-1.50	NewECP “SDD” end		Se	-5.590876	0.940897	5.036731	-1.50	NewECP “SDD” end
Se	1.384307	-6.464707	3.696093	-1.50	NewECP “SDD” end		Se	-1.629682	0.940897	5.036731	-1.50	NewECP “SDD” end
Se	6.464707	-3.696093	1.384307	-1.50	NewECP “SDD” end		Se	-3.610271	8.540174	-0.776843	-1.50	NewECP “SDD” end
Se	3.696093	-6.464707	1.384307	-1.50	NewECP “SDD” end		Se	1.629682	-7.396680	-0.776843	-1.50	NewECP “SDD” end
Se	1.384307	6.464707	-3.696093	-1.50	NewECP “SDD” end		Se	5.590876	-7.396680	-0.776843	-1.50	NewECP “SDD” end
Se	1.384307	3.696093	-6.464707	-1.50	NewECP “SDD” end		Se	3.610271	-2.084391	-3.462116	-1.50	NewECP “SDD” end
Se	3.696093	6.464707	-1.384307	-1.50	NewECP “SDD” end		Se	3.610279	-3.966186	-0.776843	-1.50	NewECP “SDD” end
Se	6.464707	3.696093	-1.384307	-1.50	NewECP “SDD” end		Se	5.239957	-1.143500	-0.776843	-1.50	NewECP “SDD” end
Se	1.384307	6.464707	6.464707	-1.50	NewECP “SDD” end		Se	5.590872	-3.227891	-6.590400	-1.50	NewECP “SDD” end
Se	6.464707	6.464707	1.384307	-1.50	NewECP “SDD” end		Se	1.629678	-3.227891	-6.590400	-1.50	NewECP “SDD” end
Se	3.696093	3.696093	1.384307	-1.50	NewECP “SDD” end		Se	3.610275	-6.253180	2.351441	-1.50	NewECP “SDD” end
Se	3.696093	1.384307	3.696093	-1.50	NewECP “SDD” end		Se	-0.000004	-1.881788	5.036731	-1.50	NewECP “SDD” end
Se	1.384307	3.696093	3.696093	-1.50	NewECP “SDD” end		Se	-0.000004	4.168789	-3.462116	-1.50	NewECP “SDD” end
Se	3.696093	-3.696093	-1.384307	-1.50	NewECP “SDD” end		Se	1.629682	5.109680	-0.776843	-1.50	NewECP “SDD” end
Se	3.696093	-1.384307	-3.696093	-1.50	NewECP “SDD” end		Se	3.610275	0.202603	-6.590400	-1.50	NewECP “SDD” end
Se	1.384307	-3.696093	-3.696093	-1.50	NewECP “SDD” end		Se	5.590876	5.109680	-0.776843	-1.50	NewECP “SDD” end
Se	-3.696093	3.696093	-1.384307	-1.50	NewECP “SDD” end		Se	3.610279	2.084391	8.164998	-1.50	NewECP “SDD” end
Se	-3.696093	1.384307	-3.696093	-1.50	NewECP “SDD” end		Se	3.610275	6.253180	2.351441	-1.50	NewECP “SDD” end
Se	-1.384307	3.696093	-3.696093	-1.50	NewECP “SDD” end		Se	3.610271	4.371392	5.036731	-1.50	NewECP “SDD” end
Se	-3.696093	-3.696093	1.384307	-1.50	NewECP “SDD” end		Se	1.629675	0.940897	5.036731	-1.50	NewECP “SDD” end
Se	-3.696093	-1.384307	3.696093	-1.50	NewECP “SDD” end		Se	5.590868	0.940897	5.036731	-1.50	NewECP “SDD” end
Se	-1.384307	-3.696093	3.696093	-1.50	NewECP “SDD” end		Se	3.610279	8.540174	-0.776843	-1.50	NewECP “SDD” end
Se	-6.467857	-1.387457	1.387457	-2.00	NewECP “SDD” end		Se	-5.242480	-5.310826	-3.690014	-2.00	NewECP “SDD” end
Se	-6.467857	1.387457	-1.387457	-2.00	NewECP “SDD” end		Se	-5.242477	3.026745	2.123543	-2.00	NewECP “SDD” end
Se	1.387457	1.387457	6.467857	-2.00	NewECP “SDD” end		Se	0.000000	0.000000	-6.349719	-2.00	NewECP “SDD” end
Se	-1.387457	-1.387457	6.467857	-2.00	NewECP “SDD” end		Se	5.242480	-5.310826	-3.690014	-2.00	NewECP “SDD” end
Se	6.467857	-1.387457	-1.387457	-2.00	NewECP “SDD” end		Se	0.000004	-6.053497	2.123543	-2.00	NewECP “SDD” end
Se	6.467857	1.387457	1.387457	-2.00	NewECP “SDD” end		Se	-0.000004	2.284080	7.937118	-2.00	NewECP “SDD” end
Se	-1.387457	1.387457	-6.467857	-2.00	NewECP “SDD” end		Se	5.242484	3.026745	2.123543	-2.00	NewECP “SDD” end
Se	1.387457	-1.387457	-6.467857	-2.00	NewECP “SDD” end		Se	0.000004	8.337571	-0.536162	-2.00	NewECP “SDD” end
Se	1.387457	6.467857	1.387457	-2.00	NewECP “SDD” end		Se	-5.588341	-3.226434	2.123543	-2.00	NewECP “SDD” end
Se	-1.387457	6.467857	-1.387457	-2.00	NewECP “SDD” end		Se	-3.610279	-2.084391	5.277413	-2.00	NewECP “SDD” end
Se	-1.387457	-6.467857	1.387457	-2.00	NewECP “SDD” end		Se	3.610271	-2.084391	5.277413	-2.00	NewECP “SDD” end
Se	1.387457	-6.467857	-1.387457	-2.00	NewECP “SDD” end		Se	5.588348	-3.226434	2.123543	-2.00	NewECP “SDD” end
Se	-3.692943	-6.467857	3.692943	-2.00	NewECP “SDD” end		Se	5.588345	0.942354	-3.690014	-2.00	NewECP “SDD” end
Se	3.692943	-6.467857	-3.692943	-2.00	NewECP “SDD” end		Se	3.610275	4.368471	-3.690014	-2.00	NewECP “SDD” end
Se	3.692943	-3.692943	3.692943	-2.00	NewECP “SDD” end		Se	-3.610275	4.368471	-3.690014	-2.00	NewECP “SDD” end
Se	-3.692943	-3.692943	-3.692943	-2.00	NewECP “SDD” end		Se	-5.588345	0.942354	-3.690014	-2.00	NewECP “SDD” end
Se	-3.692943	6.467857	-3.692943	-2.00	NewECP “SDD” end		Se	0.000004	6.452863	2.123543	-2.00	NewECP “SDD” end
Se	3.692943	3.692943	-3.692943	-2.00	NewECP “SDD” end		Se	-0.000004	4.168789	5.277413	-2.00	NewECP “SDD” end
Se	3.692943	6.467857	3.692943	-2.00	NewECP “SDD” end		Se	1.978070	-5.310826	-3.690014	-2.00	NewECP “SDD” end
Se	-3.692943	3.692943	3.692943	-2.00	NewECP “SDD” end		Se	-1.978070	-5.310826	-3.690014	-2.00	NewECP “SDD” end
