# Supplementary material for: Dressed jeff-1/2 objects in mixed-valence lacunar spinel molybdates
Source: Sci Rep. 2023 Feb 10;13:2411. doi: 10.1038/s41598-023-28656-3 (PMC9918447; doi:10.1038/s41598-023-28656-3)
Supplement: Supplementary file 1 — Supplementary Information 1. [file 41598_2023_28656_MOESM1_ESM.zip › coords_pcf_mo4s16.csv]

# [Mo4S16]^19- embedded cluster: Point charge fields (PCF) in ORCA format (charge X Y Z)
# F-43m (HT-phase)					# R3m (LT-phase, Powell2007)					# R3m (LT-phase, Francois1991)
51882					137162					137162
2.75	-10.728712	-5.865112	-3.862087		2.75	-6.901117	-13.599026	0.561157		2.75	-10.358574	-7.647098	0.569619
2.75	-10.728712	-3.862087	-5.865112		-1.50	-8.840332	-13.072691	-0.708903		-1.50	-8.818599	-9.078438	-6.304814
-1.50	-11.044262	-1.317063	-1.317063		-2.00	-6.901117	-13.801830	-3.602504		-1.50	-12.271457	-7.084929	-0.733961
-1.50	-11.044262	-3.546537	-3.546537		3.00	-10.351676	-9.960905	-2.821956		-2.00	-10.358574	-7.790631	-3.541671
-2.00	-11.043290	-6.179690	-1.316090		2.75	-12.376809	-7.145754	-5.014178		2.75	-13.811432	-1.666573	0.569619
-2.00	-11.043290	-1.316090	-6.179690		2.75	-10.351676	-7.622483	0.561157		-1.50	-12.271457	-3.097912	-6.304814
2.75	-5.865112	-10.728712	-3.862087		-1.50	-8.840332	-9.088330	-6.284239		2.75	-2.009563	-13.121272	-5.001234
2.75	-3.862087	-10.728712	-5.865112		-1.50	-12.290890	-7.096148	-0.708903		-1.50	-1.912883	-13.065454	-0.733961
-1.50	-1.317063	-11.044262	-1.317063		-2.00	-10.351676	-9.960905	-0.614124		-1.50	-4.992833	-13.065454	-0.733961
-1.50	-3.546537	-11.044262	-3.546537		-2.00	-10.351676	-7.825287	-3.602504		3.00	-3.452858	-9.967542	-2.806318
-2.00	-6.179690	-11.043290	-1.316090		3.00	-13.802234	-3.984362	-2.821956		2.75	-6.905716	-7.974034	-7.279715
-2.00	-1.316090	-11.043290	-6.179690		2.75	-13.802235	-1.645940	0.561157		2.75	-6.905716	-11.961051	-1.708860
2.75	-5.865112	-3.862087	-10.728712		-1.50	-12.290890	-3.111787	-6.284239		2.75	-2.009563	-9.134256	-10.572088
2.75	-3.862087	-5.865112	-10.728712		-1.50	-15.741449	-1.119606	-0.708903		2.75	-6.905716	-9.640607	-5.001234
-1.50	-1.317063	-1.317063	-11.044262		-2.00	-13.802234	-3.984362	-0.614124		2.75	-5.462421	-7.140747	-5.001234
-1.50	-3.546537	-3.546537	-11.044262		-2.00	-13.802235	-1.848744	-3.602504		2.75	-8.349011	-7.140747	-5.001234
-2.00	-6.179690	-1.316090	-11.043290		2.75	-3.450558	-13.945267	-7.258806		-1.50	-3.452858	-9.967542	-8.889691
-2.00	-1.316090	-6.179690	-11.043290		2.75	-2.025133	-13.122297	-5.014178		-1.50	-6.905716	-7.974034	-3.318837
3.00	-4.863600	-4.863600	-4.863600		2.75	-4.875985	-13.122297	-5.014178		-1.50	-3.452858	-11.745752	-6.304814
2.75	-1.001512	-1.001512	-8.725687		-1.50	-3.450558	-13.945267	-3.334887		-1.50	-1.912883	-9.078438	-6.304814
2.75	-1.001512	-8.725687	-1.001512		-1.50	-3.450559	-15.690417	-0.708903		-1.50	-4.992833	-9.078438	-6.304814
2.75	-8.725687	-1.001512	-1.001512		-1.50	-1.939214	-13.072691	-0.708903		-1.50	-6.905716	-9.752243	-0.733961
2.75	-8.725687	-3.862087	-3.862087		-1.50	-4.961904	-13.072691	-0.708903		-1.50	-8.445691	-7.084929	-0.733961
2.75	-8.725687	-5.865112	-5.865112		-2.00	-1.849499	-13.020895	-9.177838		-2.00	-3.452858	-9.967542	-0.550122
2.75	-3.862087	-8.725687	-3.862087		3.00	-3.450558	-9.960905	-2.821956		-2.00	-5.338118	-7.068980	-9.112525
2.75	-5.865112	-1.001512	-3.862087		2.75	-6.901117	-7.968724	-7.258806		-2.00	-3.452858	-7.790631	-3.541671
2.75	-5.865112	-8.725687	-5.865112		2.75	-6.901117	-11.953086	-1.683472		-2.00	-5.338118	-11.055998	-3.541671
2.75	-3.862087	-1.001512	-5.865112		2.75	-3.450559	-11.606845	-10.589512		2.75	-5.462421	-11.127765	0.569619
2.75	-3.862087	-3.862087	-8.725687		2.75	-2.025133	-9.137935	-10.589512		2.75	-8.349010	-11.127765	0.569619
2.75	-5.865112	-5.865112	-8.725687		2.75	-4.875985	-9.137935	-10.589512		3.00	-6.905716	-3.987017	-2.806318
-1.50	-8.410137	-8.410137	-1.317063		2.75	-6.901118	-9.614664	-5.014178		2.75	-10.358574	-1.993508	-7.279715
-1.50	-8.410137	-1.317063	-8.410137		2.75	-5.475692	-7.145754	-5.014178		2.75	-10.358574	-5.980525	-1.708860
-1.50	-1.317063	-8.410137	-8.410137		2.75	-8.326543	-7.145754	-5.014178		2.75	-6.905716	-5.653590	-10.572088
-1.50	-8.410137	-3.546537	-6.180663		-1.50	-3.450558	-9.960905	-8.910221		2.75	-5.462421	-3.153730	-10.572088
-1.50	-8.410137	-6.180663	-3.546537		-1.50	-6.901117	-7.968724	-3.334887		2.75	-8.349011	-3.153730	-10.572088
-1.50	-6.180663	-1.317063	-6.180663		-1.50	-3.450559	-7.721693	-11.859573		2.75	-10.358574	-3.660082	-5.001234
-1.50	-3.546537	-8.410137	-6.180663		-1.50	-3.450558	-11.706056	-6.284239		2.75	-8.915279	-1.160221	-5.001234
-1.50	-6.180663	-8.410137	-3.546537		-1.50	-1.939214	-9.088330	-6.284239		2.75	-11.801869	-1.160221	-5.001234
-1.50	-3.546537	-6.180663	-8.410137		-1.50	-4.961903	-9.088330	-6.284239		2.75	-6.905716	-1.666573	0.569619
-1.50	-6.180663	-3.546537	-8.410137		-1.50	-6.901118	-9.713874	-0.708903		-1.50	-6.905716	-3.987017	-8.889691
-2.00	-6.179690	-6.179690	-6.179690		-1.50	-8.412462	-7.096148	-0.708903		-1.50	-10.358574	-1.993508	-3.318837
-2.00	-3.547510	-3.547510	-6.179690		-2.00	-3.450558	-9.960905	-0.614124		-1.50	-6.905716	-1.778209	-11.875668
-2.00	-6.179690	-3.547510	-3.547510		-2.00	-6.901117	-7.968724	-11.764792		-1.50	-6.905716	-5.765227	-6.304814
-2.00	-3.547510	-8.411109	-1.316090		-2.00	-6.901117	-11.953086	-6.189458		-1.50	-8.445691	-3.097912	-6.304814
-2.00	-3.547510	-1.316090	-8.411109		-2.00	-6.901118	-9.817468	-9.177838		-1.50	-10.358574	-3.771718	-0.733961
-2.00	-8.411109	-3.547510	-1.316090		-2.00	-5.300058	-7.044352	-9.177838		-1.50	-8.818599	-1.104403	-0.733961
-2.00	-1.316090	-3.547510	-8.411109		-2.00	-8.502177	-7.044352	-9.177838		-1.50	-11.898549	-1.104403	-0.733961
-2.00	-8.411109	-1.316090	-3.547510		-2.00	-3.450559	-7.825287	-3.602504		-2.00	-6.905716	-3.987017	-0.550122
-2.00	-1.316090	-8.411109	-3.547510		-2.00	-5.300058	-11.028714	-3.602504		-2.00	-10.358574	-5.980525	-6.120976
2.75	-10.728712	-1.001512	1.001512		-2.00	-8.502177	-11.028714	-3.602504		-2.00	-8.790976	-1.088455	-9.112525
2.75	-10.728712	-3.862087	3.862087		2.75	-5.475692	-11.130116	0.561157		-2.00	-6.905716	-1.810105	-3.541671
-2.00	-11.043290	-3.547510	1.316090		2.75	-8.326543	-11.130116	0.561157		-2.00	-8.790976	-5.075472	-3.541671
-2.00	-11.043290	-1.316090	3.547510		3.00	-6.901117	-3.984362	-2.821956		-2.00	-11.926171	-5.075472	-3.541671
3.00	-4.863600	-9.727200	0.000000		3.00	-10.351676	-5.976543	-8.397290		2.75	-8.915279	-5.147239	0.569619
2.75	-1.001512	-10.728712	1.001512		2.75	-6.901117	-3.984362	-12.834142		2.75	-11.801868	-5.147239	0.569619
2.75	-3.862087	-10.728712	3.862087		2.75	-10.351676	-1.992181	-7.258806		2.75	-1.443295	-7.140747	-5.001234
-2.00	-3.547510	-11.043290	1.316090		2.75	-10.351676	-5.976543	-1.683472		-2.00	-1.567597	-7.068980	-9.112525
-2.00	-1.316090	-11.043290	3.547510		2.75	-6.901118	-5.630302	-10.589512		-2.00	-1.567598	-11.055998	-3.541671
3.00	-9.727200	-4.863600	0.000000		2.75	-5.475691	-3.161392	-10.589512		2.75	-1.443294	-11.127765	0.569619
3.00	-4.863600	-4.863600	4.863600		2.75	-8.326543	-3.161392	-10.589512		3.00	-3.452858	-5.980525	-8.377172
2.75	-8.725687	-8.725687	1.001512		2.75	-10.351676	-3.638121	-5.014178		2.75	0.000000	-5.653590	-10.572088
2.75	-1.001512	-8.725687	8.725687		2.75	-8.926251	-1.169211	-5.014178		2.75	-1.443295	-3.153730	-10.572088
2.75	-8.725687	-1.001512	8.725687		2.75	-11.777102	-1.169211	-5.014178		-1.50	-1.912884	-5.091420	-11.875668
2.75	-8.725687	-3.862087	5.865112		2.75	-6.901117	-1.645940	0.561157		-1.50	-4.992832	-5.091420	-11.875668
2.75	-8.725687	-5.865112	3.862087		-1.50	-6.901117	-3.984362	-8.910221		-2.00	-3.452858	-1.993508	-11.691830
2.75	-3.862087	-8.725687	5.865112		-1.50	-10.351676	-1.992181	-3.334887		-2.00	-3.452858	-5.980525	-6.120976
2.75	-5.865112	-1.001512	5.865112		-1.50	-6.901117	-1.745151	-11.859573		-2.00	-3.452858	-3.803614	-9.112525
2.75	-5.865112	-8.725687	3.862087		-1.50	-8.840331	-5.103968	-11.859573		-2.00	-1.885260	-1.088455	-9.112525
2.75	-5.865112	-3.862087	8.725687		-1.50	-6.901117	-5.729513	-6.284239		-2.00	-5.020455	-1.088455	-9.112525
2.75	-3.862087	-5.865112	8.725687		-1.50	-8.412462	-3.111787	-6.284239		2.75	-8.915279	-9.134256	6.140475
-1.50	-1.317063	-1.317063	8.410137		-1.50	-10.351676	-3.737331	-0.708903		-1.50	-10.358574	-7.758735	4.836895
-1.50	-8.410137	-1.317063	1.317063		-1.50	-8.840332	-1.119606	-0.708903		-2.00	-8.790977	-9.062489	2.029184
-1.50	-1.317063	-8.410137	1.317063		-1.50	-11.863021	-1.119606	-0.708903		2.75	-12.368137	-3.153730	6.140475
-1.50	-8.410137	-3.546537	3.546537		-2.00	-6.901117	-3.984362	-0.614124		-2.00	-12.243835	-3.081964	2.029184
-1.50	-8.410137	-6.180663	6.180663		-2.00	-10.351676	-1.992181	-11.764792		3.00	-6.905716	-7.974034	2.764537
-1.50	-6.180663	-1.317063	3.546537		-2.00	-10.351676	-5.976543	-6.189458		2.75	-3.452858	-9.967542	3.861994
-1.50	-3.546537	-8.410137	3.546537		-2.00	-5.300058	-3.059990	-14.753172		2.75	-6.905716	-7.974034	9.432848
-1.50	-3.546537	-1.317063	6.180663		-2.00	-10.351676	-3.840925	-9.177838		2.75	-3.452858	-11.634115	6.140475
-1.50	-6.180663	-8.410137	6.180663		-2.00	-8.750616	-1.067809	-9.177838		2.75	-2.009563	-9.134256	6.140475
-1.50	-6.180663	-6.180663	8.410137		-2.00	-11.952736	-1.067809	-9.177838		2.75	-4.896153	-9.134256	6.140475
-1.50	-3.546537	-3.546537	8.410137		-2.00	-6.901117	-1.848744	-3.602504		-1.50	-3.452858	-9.967542	7.822871
-2.00	-6.179690	-6.179690	3.547510		-2.00	-8.750616	-5.052171	-3.602504		-1.50	-6.905716	-11.961051	2.252018
-2.00	-3.547510	-6.179690	6.179690		-2.00	-11.952736	-5.052171	-3.602504		-1.50	-3.452858	-7.758735	4.836895
-2.00	-6.179690	-3.547510	6.179690		2.75	-8.926250	-5.153573	0.561157		-1.50	-5.365742	-11.071946	4.836895
-2.00	-6.179690	-1.316090	8.411109		2.75	-11.777102	-5.153573	0.561157		-1.50	-1.912883	-9.078438	10.407748
-2.00	-3.547510	-8.411109	8.411109		2.75	0.000000	-9.614664	-5.014178		-2.00	-6.905716	-7.974034	5.020733
-2.00	-6.179690	-8.411109	1.316090		2.75	-1.425426	-7.145754	-5.014178		-2.00	-3.452858	-11.777648	2.029184
-2.00	-1.316090	-6.179690	8.411109		-1.50	0.000000	-9.713874	-0.708903		-2.00	-1.885261	-9.062489	2.029184
-2.00	-8.411109	-3.547510	8.411109		-2.00	0.000000	-9.817468	-9.177838		-2.00	-5.020455	-9.062489	2.029184
-2.00	-8.411109	-6.179690	1.316090		-2.00	-1.601060	-7.044352	-9.177838		-2.00	-6.905716	-9.784140	7.600038
-2.00	-8.411109	-8.411109	3.547510		-2.00	-1.601060	-11.028714	-3.602504		-2.00	-5.338118	-7.068980	7.600038
-2.00	-8.411109	-1.316090	6.179690		2.75	-1.425426	-11.130116	0.561157		-2.00	-8.473313	-7.068980	7.600038
-2.00	-1.316090	-8.411109	6.179690		3.00	-3.450558	-1.992181	-13.972624		3.00	-10.358574	-1.993508	2.764537
2.75	-1.001512	-1.001512	10.728712		3.00	-3.450559	-5.976543	-8.397290		2.75	-6.905716	-3.987017	3.861994
2.75	-3.862087	-3.862087	10.728712		2.75	0.000000	-5.630302	-10.589512		2.75	-10.358574	-1.993508	9.432848
-2.00	-3.547510	-1.316090	11.043290		2.75	-1.425426	-3.161392	-10.589512		2.75	-6.905716	-5.653590	6.140475
-2.00	-1.316090	-3.547510	11.043290		-1.50	-3.450559	-5.976543	-14.485555		2.75	-5.462421	-3.153730	6.140475
3.00	-9.727200	0.000000	-4.863600		-1.50	-1.939214	-5.103968	-11.859573		2.75	-8.349011	-3.153730	6.140475
2.75	-10.728712	1.001512	-1.001512		-1.50	-4.961903	-5.103968	-11.859573		-1.50	-6.905716	-3.987017	7.822871
2.75	-10.728712	3.862087	-3.862087		-2.00	-3.450558	-1.992181	-11.764792		-1.50	-10.358574	-5.980525	2.252018
-2.00	-11.043290	3.547510	-1.316090		-2.00	-3.450559	-5.976543	-6.189458		-1.50	-6.905716	-1.778209	4.836895
-2.00	-11.043290	1.316090	-3.547510		-2.00	-1.601059	-3.059990	-14.753172		-1.50	-8.818600	-5.091420	4.836895
3.00	-4.863600	0.000000	-9.727200		-2.00	-3.450559	-3.840925	-9.177838		-1.50	-11.898548	-5.091420	4.836895
2.75	-1.001512	1.001512	-10.728712		-2.00	-1.849499	-1.067809	-9.177838		-1.50	-6.905716	-5.765227	10.407748
2.75	-3.862087	3.862087	-10.728712		-2.00	-5.051618	-1.067809	-9.177838		-1.50	-5.365741	-3.097912	10.407748
-2.00	-3.547510	1.316090	-11.043290		-1.50	-6.901117	-13.698236	4.866431		-1.50	-8.445691	-3.097912	10.407748
-2.00	-1.316090	3.547510	-11.043290		-2.00	-5.300058	-15.013076	1.972832		-2.00	-10.358574	-1.993508	5.020733
3.00	-4.863600	4.863600	-4.863600		2.75	-10.351676	-9.960905	3.891862		-2.00	-6.905716	-5.797122	2.029184
2.75	-8.725687	1.001512	-8.725687		2.75	-8.926250	-9.137935	6.136491		-2.00	-8.473313	-3.081964	2.029184
2.75	-1.001512	8.725687	-8.725687		2.75	-11.777102	-9.137935	6.136491		-2.00	-10.358574	-3.803614	7.600038
2.75	-8.725687	8.725687	-1.001512		-1.50	-10.351676	-7.721693	4.866431		-2.00	-8.790976	-1.088455	7.600038
2.75	-8.725687	5.865112	-3.862087		-2.00	-10.351676	-11.809649	1.972832		-2.00	-11.926171	-1.088455	7.600038
2.75	-8.725687	3.862087	-5.865112		-2.00	-8.750617	-9.036533	1.972832		2.75	-1.443295	-7.140747	11.711328
2.75	-5.865112	8.725687	-3.862087		-2.00	-11.952735	-9.036533	1.972832		-1.50	-1.539974	-11.071946	4.836895
2.75	-5.865112	1.001512	-5.865112		-2.00	-12.201175	-7.044352	7.548166		-2.00	-1.567597	-7.068980	7.600038
2.75	-3.862087	8.725687	-5.865112		2.75	-13.802234	-3.984362	3.891862		3.00	-3.452858	-5.980525	8.335391
2.75	-3.862087	5.865112	-8.725687		2.75	-13.802235	-5.630302	6.136491		2.75	-3.452858	-1.993508	9.432848
2.75	-5.865112	3.862087	-8.725687		2.75	-12.376809	-3.161392	6.136491		2.75	0.000000	-5.653590	6.140475
-1.50	-1.317063	8.410137	-1.317063		-1.50	-13.802235	-1.745151	4.866431		2.75	-1.443295	-3.153730	6.140475
-1.50	-8.410137	1.317063	-1.317063		-2.00	-13.802235	-5.833106	1.972832		2.75	-3.452858	-3.660082	11.711328
-1.50	-1.317063	1.317063	-8.410137		-2.00	-12.201175	-3.059990	1.972832		2.75	-2.009563	-1.160221	11.711328
-1.50	-8.410137	6.180663	-6.180663		-2.00	-15.403294	-3.059990	1.972832		2.75	-4.896153	-1.160221	11.711328
-1.50	-8.410137	3.546537	-3.546537		3.00	-3.450558	-13.945267	2.753380		-1.50	-3.452858	-1.993508	13.393725
-1.50	-6.180663	8.410137	-6.180663		-2.00	-3.450558	-13.945267	4.961212		-1.50	-1.912884	-5.091420	4.836895
-1.50	-3.546537	1.317063	-6.180663		-2.00	-1.601059	-15.013076	1.972832		-1.50	-4.992832	-5.091420	4.836895
-1.50	-3.546537	8.410137	-3.546537		-2.00	-1.849499	-13.020895	7.548166		-1.50	-1.539975	-3.097912	10.407748
-1.50	-6.180663	1.317063	-3.546537		-2.00	-5.051618	-13.020895	7.548166		-2.00	-3.452858	-5.980525	10.591587
-1.50	-3.546537	3.546537	-8.410137		3.00	-6.901117	-7.968724	2.753380		-2.00	-3.452858	-3.803614	7.600038
-1.50	-6.180663	6.180663	-8.410137		3.00	-6.901117	-11.953086	8.328714		-2.00	-1.885260	-1.088455	7.600038
-2.00	-6.179690	3.547510	-6.179690		2.75	-3.450558	-9.960905	3.891862		-2.00	-5.020455	-1.088455	7.600038
-2.00	-3.547510	6.179690	-6.179690		2.75	-6.901117	-7.968724	9.467197		3.00	-10.358574	1.993509	-2.806318
-2.00	-6.179690	6.179690	-3.547510		2.75	-3.450559	-11.606845	6.136491		2.75	-13.811432	0.000000	-1.708860
-2.00	-6.179690	8.411109	-1.316090		2.75	-2.025133	-9.137935	6.136491		2.75	-8.915279	2.826795	-10.572088
-2.00	-3.547510	8.411109	-8.411109		2.75	-4.875985	-9.137935	6.136491		2.75	-12.368137	4.820304	-5.001234
-2.00	-6.179690	1.316090	-8.411109		2.75	-5.475692	-7.145754	11.711825		2.75	-10.358574	4.313953	0.569619
-2.00	-8.411109	6.179690	-1.316090		2.75	-8.326543	-7.145754	11.711825		-1.50	-10.358574	1.993509	-8.889691
-2.00	-8.411109	3.547510	-8.411109		-1.50	-3.450558	-9.960905	7.815782		-1.50	-10.358574	0.215299	-6.304814
-2.00	-1.316090	6.179690	-8.411109		-1.50	-6.901117	-11.953086	2.240448		-1.50	-8.818599	2.882613	-6.304814
-2.00	-1.316090	8.411109	-6.179690		-1.50	-3.450559	-7.721693	4.866431		-1.50	-11.898549	2.882613	-6.304814
-2.00	-8.411109	1.316090	-6.179690		-1.50	-5.389773	-11.080511	4.866431		-1.50	-13.811432	2.208808	-0.733961
-2.00	-8.411109	8.411109	-3.547510		-1.50	-8.412462	-11.080511	4.866431		-1.50	-12.271457	4.876122	-0.733961
2.75	-1.001512	10.728712	-1.001512		-1.50	-3.450558	-11.706056	10.441765		-2.00	-10.358574	1.993509	-0.550122
2.75	-3.862087	10.728712	-3.862087		-1.50	-1.939214	-9.088330	10.441765		-2.00	-10.358574	4.170420	-3.541671
-2.00	-3.547510	11.043290	-1.316090		-1.50	-4.961903	-9.088330	10.441765		-2.00	-12.243834	0.905053	-3.541671
-2.00	-1.316090	11.043290	-3.547510		-2.00	-6.901117	-7.968724	4.961212		2.75	-12.368137	0.833286	0.569619
3.00	-9.727200	0.000000	4.863600		-2.00	-3.450559	-11.809649	1.972832		3.00	-6.905716	0.000000	-8.377172
2.75	-10.728712	3.862087	5.865112		-2.00	-1.849499	-9.036533	1.972832		2.75	-3.452858	1.993509	-12.850568
2.75	-10.728712	5.865112	3.862087		-2.00	-5.051618	-9.036533	1.972832		2.75	-6.905716	3.987017	-7.279715
-1.50	-11.044262	1.317063	1.317063		-2.00	-6.901118	-9.817468	7.548166		2.75	-6.905716	0.000000	-1.708860
-1.50	-11.044262	3.546537	3.546537		-2.00	-5.300058	-7.044352	7.548166		2.75	-3.452858	0.326936	-10.572088
-2.00	-11.043290	6.179690	1.316090		-2.00	-8.502177	-7.044352	7.548166		2.75	-2.009563	2.826795	-10.572088
-2.00	-11.043290	1.316090	6.179690		-2.00	-3.450559	-7.825287	13.123500		2.75	-4.896153	2.826795	-10.572088
3.00	-4.863600	0.000000	9.727200		3.00	-6.901117	-3.984362	13.904048		2.75	-6.905716	2.320444	-5.001234
3.00	-9.727200	4.863600	0.000000		3.00	-10.351676	-1.992181	2.753380		2.75	-5.462421	4.820304	-5.001234
3.00	-4.863600	4.863600	4.863600		3.00	-10.351676	-5.976543	8.328714		2.75	-8.349011	4.820304	-5.001234
3.00	-4.863600	9.727200	0.000000		2.75	-6.901117	-3.984362	3.891862		-1.50	-3.452858	1.993509	-8.889691
2.75	-8.725687	1.001512	1.001512		2.75	-10.351676	-1.992181	9.467197		-1.50	-6.905716	3.987017	-3.318837
2.75	-1.001512	8.725687	1.001512		2.75	-6.901118	-5.630302	6.136491		-1.50	-3.452858	4.202316	-11.875668
2.75	-1.001512	1.001512	8.725687		2.75	-5.475691	-3.161392	6.136491		-1.50	-5.365742	0.889105	-11.875668
2.75	-8.725687	5.865112	5.865112		2.75	-8.326543	-3.161392	6.136491		-1.50	-1.912883	2.882613	-6.304814
2.75	-8.725687	3.862087	3.862087		2.75	-10.351676	-3.638121	11.711825		-1.50	-4.992833	2.882613	-6.304814
2.75	-3.862087	1.001512	5.865112		2.75	-8.926251	-1.169211	11.711825		-1.50	-6.905716	2.208808	-0.733961
2.75	-5.865112	8.725687	5.865112		-1.50	-6.901117	-3.984362	7.815782		-1.50	-8.445691	4.876122	-0.733961
2.75	-5.865112	1.001512	3.862087		-1.50	-10.351676	-5.976543	2.240448		-2.00	-6.905716	3.987017	-11.691830
2.75	-3.862087	8.725687	3.862087		-1.50	-6.901117	-1.745151	4.866431		-2.00	-6.905716	0.000000	-6.120976
2.75	-5.865112	5.865112	8.725687		-1.50	-8.840331	-5.103968	4.866431		-2.00	-6.905716	2.176911	-9.112525
2.75	-3.862087	3.862087	8.725687		-1.50	-11.863021	-5.103968	4.866431		-2.00	-5.338118	4.892070	-9.112525
-1.50	-1.317063	8.410137	8.410137		-1.50	-6.901117	-5.729513	10.441765		-2.00	-8.473313	4.892070	-9.112525
-1.50	-8.410137	1.317063	8.410137		-1.50	-5.389773	-3.111787	10.441765		-2.00	-8.473313	0.905053	-3.541671
-1.50	-8.410137	8.410137	1.317063		-1.50	-8.412462	-3.111787	10.441765		2.75	-8.349010	0.833286	0.569619
-1.50	-8.410137	6.180663	3.546537		-2.00	-10.351676	-1.992181	4.961212		3.00	-6.905716	7.974034	-2.806318
-1.50	-8.410137	3.546537	6.180663		-2.00	-10.351676	-5.976543	10.536546		2.75	-10.358574	5.980525	-1.708860
-1.50	-6.180663	8.410137	3.546537		-2.00	-6.901117	-5.833106	1.972832		2.75	-6.905716	6.307461	-10.572088
-1.50	-3.546537	8.410137	6.180663		-2.00	-8.502177	-3.059990	1.972832		2.75	-10.358574	8.300969	-5.001234
-1.50	-6.180663	1.317063	6.180663		-2.00	-10.351676	-3.840925	7.548166		2.75	-6.905716	10.294478	0.569619
-1.50	-6.180663	3.546537	8.410137		-2.00	-8.750616	-1.067809	7.548166		-1.50	-6.905716	7.974034	-8.889691
-1.50	-3.546537	6.180663	8.410137		-2.00	-11.952736	-1.067809	7.548166		-1.50	-6.905716	6.195824	-6.304814
-2.00	-6.179690	3.547510	3.547510		-2.00	-6.901117	-1.848744	13.123500		-1.50	-5.365741	8.863139	-6.304814
-2.00	-3.547510	3.547510	6.179690		2.75	0.000000	-9.614664	11.711825		-1.50	-8.445691	8.863139	-6.304814
-2.00	-6.179690	6.179690	6.179690		2.75	-1.425426	-7.145754	11.711825		-1.50	-10.358574	8.189333	-0.733961
-2.00	-3.547510	1.316090	8.411109		-1.50	-1.511345	-11.080511	4.866431		-1.50	-8.818599	10.856648	-0.733961
-2.00	-3.547510	8.411109	1.316090		-2.00	0.000000	-9.817468	7.548166		-2.00	-6.905716	7.974034	-0.550122
-2.00	-1.316090	3.547510	8.411109		-2.00	-1.601060	-7.044352	7.548166		-2.00	-10.358574	5.980525	-6.120976
-2.00	-8.411109	3.547510	1.316090		3.00	-3.450559	-5.976543	8.328714		-2.00	-6.905716	10.150946	-3.541671
-2.00	-1.316090	8.411109	3.547510		2.75	-3.450558	-1.992181	9.467197		-2.00	-8.790976	6.885579	-3.541671
-2.00	-8.411109	1.316090	3.547510		2.75	0.000000	-5.630302	6.136491		-2.00	-11.926171	6.885579	-3.541671
2.75	-3.862087	5.865112	10.728712		2.75	-1.425426	-3.161392	6.136491		2.75	-8.915279	6.813812	0.569619
2.75	-5.865112	3.862087	10.728712		2.75	-3.450559	-3.638121	11.711825		2.75	-11.801868	6.813812	0.569619
-1.50	-1.317063	1.317063	11.044262		2.75	-2.025133	-1.169211	11.711825		2.75	-1.443295	4.820304	-5.001234
-1.50	-3.546537	3.546537	11.044262		2.75	-4.875985	-1.169211	11.711825		-1.50	-1.539974	0.889105	-11.875668
-2.00	-6.179690	1.316090	11.043290		-1.50	-3.450558	-1.992181	13.391116		-2.00	-1.567597	4.892070	-9.112525
-2.00	-1.316090	6.179690	11.043290		-1.50	-1.939214	-5.103968	4.866431		3.00	-3.452858	5.980525	-8.377172
2.75	-3.862087	10.728712	5.865112		-1.50	-4.961903	-5.103968	4.866431		2.75	-3.452858	9.967543	-7.279715
2.75	-5.865112	10.728712	3.862087		-1.50	-1.511344	-3.111787	10.441765		2.75	0.000000	6.307461	-10.572088
-1.50	-1.317063	11.044262	1.317063		-2.00	-3.450559	-5.976543	10.536546		2.75	-1.443295	8.807321	-10.572088
-1.50	-3.546537	11.044262	3.546537		-2.00	-3.450559	-3.840925	7.548166		2.75	-3.452858	8.300969	-5.001234
-2.00	-6.179690	11.043290	1.316090		-2.00	-1.849499	-1.067809	7.548166		2.75	-2.009563	10.800830	-5.001234
-2.00	-1.316090	11.043290	6.179690		-2.00	-5.051618	-1.067809	7.548166		2.75	-4.896153	10.800830	-5.001234
3.00	0.000000	-9.727200	-4.863600		-2.00	-1.849499	-5.052171	13.123500		-1.50	-3.452858	9.967543	-3.318837
2.75	1.001512	-10.728712	-1.001512		-2.00	-5.051618	-5.052171	13.123500		-1.50	-1.912884	6.869630	-11.875668
2.75	3.862087	-10.728712	-3.862087		3.00	-10.351676	1.992181	-2.821956		-1.50	-1.539975	8.863139	-6.304814
-2.00	3.547510	-11.043290	-1.316090		2.75	-13.802234	3.984362	-7.258806		-1.50	-1.912883	10.856648	-0.733961
-2.00	1.316090	-11.043290	-3.547510		2.75	-13.802235	0.000000	-1.683472		-1.50	-4.992833	10.856648	-0.733961
3.00	0.000000	-4.863600	-9.727200		2.75	-10.351676	0.346241	-10.589512		-2.00	-3.452858	5.980525	-6.120976
2.75	1.001512	-1.001512	-10.728712		2.75	-8.926250	2.815151	-10.589512		-2.00	-3.452858	8.157437	-9.112525
2.75	3.862087	-3.862087	-10.728712		2.75	-11.777102	2.815151	-10.589512		-2.00	-1.885260	6.885579	-3.541671
-2.00	3.547510	-1.316090	-11.043290		2.75	-13.802235	2.338422	-5.014178		-2.00	-5.020455	6.885579	-3.541671
-2.00	1.316090	-3.547510	-11.043290		2.75	-12.376809	4.807332	-5.014178		2.75	-6.905716	11.961051	-1.708860
3.00	4.863600	-4.863600	-4.863600		2.75	-10.351676	4.330603	0.561157		-1.50	-3.452858	12.176350	-6.304814
2.75	1.001512	-8.725687	-8.725687		-1.50	-10.351676	1.992181	-8.910221		2.75	-5.462421	12.794337	0.569619
2.75	8.725687	-1.001512	-8.725687		-1.50	-13.802234	3.984362	-3.334887		-2.00	-1.567598	12.866104	-3.541671
2.75	8.725687	-8.725687	-1.001512		-1.50	-10.351676	0.247030	-6.284239		2.75	-1.443294	12.794337	0.569619
2.75	8.725687	-5.865112	-3.862087		-1.50	-8.840332	2.864756	-6.284239		2.75	-10.358574	1.993509	3.861994
2.75	8.725687	-3.862087	-5.865112		-1.50	-11.863020	2.864756	-6.284239		2.75	-10.358574	0.326936	6.140475
2.75	5.865112	-8.725687	-3.862087		-1.50	-13.802235	2.239212	-0.708903		2.75	-8.915279	2.826795	6.140475
2.75	3.862087	-8.725687	-5.865112		-1.50	-12.290890	4.856937	-0.708903		2.75	-11.801869	2.826795	6.140475
2.75	5.865112	-1.001512	-5.865112		-1.50	-15.313580	4.856937	-0.708903		-1.50	-10.358574	1.993509	7.822871
2.75	5.865112	-3.862087	-8.725687		-2.00	-10.351676	1.992181	-0.614124		-1.50	-13.811432	0.000000	2.252018
2.75	3.862087	-5.865112	-8.725687		-2.00	-13.802235	0.000000	-6.189458		-1.50	-10.358574	4.202316	4.836895
-1.50	8.410137	-1.317063	-1.317063		-2.00	-12.201175	4.908734	-9.177838		-1.50	-12.271458	0.889105	4.836895
-1.50	1.317063	-8.410137	-1.317063		-2.00	-10.351676	4.127799	-3.602504		-1.50	-8.818599	2.882613	10.407748
-1.50	1.317063	-1.317063	-8.410137		-2.00	-12.201175	0.924372	-3.602504		-2.00	-10.358574	0.183403	2.029184
-1.50	8.410137	-6.180663	-6.180663		-2.00	-15.403294	0.924372	-3.602504		-2.00	-8.790977	2.898562	2.029184
-1.50	8.410137	-3.546537	-3.546537		2.75	-12.376809	0.822970	0.561157		-2.00	-11.926171	2.898562	2.029184
-1.50	3.546537	-1.317063	-6.180663		2.75	-15.227660	0.822970	0.561157		3.00	-6.905716	3.987017	2.764537
-1.50	6.180663	-8.410137	-6.180663		-2.00	-13.802234	7.968724	-0.614124		3.00	-6.905716	0.000000	8.335391
-1.50	6.180663	-1.317063	-3.546537		3.00	-6.901117	3.984362	-13.972624		2.75	-6.905716	3.987017	9.432848
-1.50	3.546537	-8.410137	-3.546537		3.00	-6.901117	0.000000	-8.397290		2.75	-6.905716	2.320444	11.711328
-1.50	6.180663	-6.180663	-8.410137		2.75	-3.450558	1.992181	-12.834142		2.75	-5.462421	4.820304	11.711328
-1.50	3.546537	-3.546537	-8.410137		2.75	-6.901117	3.984362	-7.258806		-1.50	-6.905716	0.000000	2.252018
-2.00	3.547510	-6.179690	-6.179690		2.75	-6.901117	0.000000	-1.683472		-1.50	-8.445690	0.889105	4.836895
-2.00	6.179690	-3.547510	-6.179690		2.75	-3.450559	0.346241	-10.589512		-1.50	-3.452858	0.215299	10.407748
-2.00	6.179690	-6.179690	-3.547510		2.75	-2.025133	2.815151	-10.589512		-1.50	-1.912883	2.882613	10.407748
-2.00	6.179690	-8.411109	-1.316090		2.75	-4.875985	2.815151	-10.589512		-1.50	-4.992833	2.882613	10.407748
-2.00	6.179690	-1.316090	-8.411109		2.75	-6.901118	2.338422	-5.014178		-2.00	-6.905716	3.987017	5.020733
-2.00	3.547510	-8.411109	-8.411109		2.75	-5.475692	4.807332	-5.014178		-2.00	-6.905716	0.000000	10.591587
-2.00	8.411109	-6.179690	-1.316090		2.75	-8.326543	4.807332	-5.014178		-2.00	-6.905716	2.176911	7.600038
-2.00	1.316090	-6.179690	-8.411109		-1.50	-3.450558	1.992181	-8.910221		-2.00	-5.338118	4.892070	7.600038
-2.00	8.411109	-3.547510	-8.411109		-1.50	-6.901117	3.984362	-3.334887		-2.00	-8.473313	4.892070	7.600038
-2.00	8.411109	-1.316090	-6.179690		-1.50	-6.901117	0.000000	-14.485555		2.75	-6.905716	7.974034	3.861994
-2.00	1.316090	-8.411109	-6.179690		-1.50	-3.450559	4.231392	-11.859573		2.75	-6.905716	6.307461	6.140475
-2.00	8.411109	-8.411109	-3.547510		-1.50	-5.389773	0.872575	-11.859573		2.75	-5.462421	8.807321	6.140475
2.75	10.728712	-1.001512	-1.001512		-1.50	-8.412462	0.872575	-11.859573		2.75	-8.349011	8.807321	6.140475
2.75	10.728712	-3.862087	-3.862087		-1.50	-1.939214	2.864756	-6.284239		-1.50	-6.905716	7.974034	7.822871
-2.00	11.043290	-3.547510	-1.316090		-1.50	-4.961903	2.864756	-6.284239		-1.50	-10.358574	5.980525	2.252018
-2.00	11.043290	-1.316090	-3.547510		-1.50	-6.901118	2.239212	-0.708903		-1.50	-6.905716	10.182842	4.836895
3.00	0.000000	-9.727200	4.863600		-1.50	-8.412462	4.856937	-0.708903		-1.50	-8.818600	6.869630	4.836895
3.00	4.863600	-9.727200	0.000000		-2.00	-6.901117	3.984362	-11.764792		-1.50	-6.905716	6.195824	10.407748
2.75	3.862087	-10.728712	5.865112		-2.00	-6.901117	0.000000	-6.189458		-2.00	-6.905716	6.163928	2.029184
2.75	5.865112	-10.728712	3.862087		-2.00	-3.450559	0.143437	-14.753172		-2.00	-5.338119	8.879087	2.029184
-1.50	1.317063	-11.044262	1.317063		-2.00	-1.849499	2.916553	-14.753172		-2.00	-8.473313	8.879087	2.029184
-1.50	3.546537	-11.044262	3.546537		-2.00	-5.051618	2.916553	-14.753172		2.75	-1.443295	4.820304	11.711328
-2.00	6.179690	-11.043290	1.316090		-2.00	-6.901118	2.135618	-9.177838		-2.00	-1.567597	4.892070	7.600038
-2.00	1.316090	-11.043290	6.179690		-2.00	-5.300058	4.908734	-9.177838		-2.00	-1.567598	0.905053	13.170891
3.00	4.863600	-4.863600	4.863600		-2.00	-8.502177	4.908734	-9.177838		3.00	-3.452858	9.967543	2.764537
3.00	0.000000	-4.863600	9.727200		-2.00	-8.502177	0.924372	-3.602504		3.00	-3.452858	5.980525	8.335391
2.75	1.001512	-8.725687	1.001512		2.75	-8.326543	0.822970	0.561157		2.75	-3.452858	9.967543	9.432848
2.75	8.725687	-1.001512	1.001512		3.00	-6.901117	7.968724	-2.821956		2.75	0.000000	6.307461	6.140475
2.75	1.001512	-1.001512	8.725687		3.00	-10.351676	5.976543	-8.397290		2.75	-1.443295	8.807321	6.140475
2.75	8.725687	-5.865112	5.865112		2.75	-10.351676	9.960905	-7.258806		-1.50	-1.912884	6.869630	4.836895
2.75	8.725687	-3.862087	3.862087		2.75	-10.351676	5.976543	-1.683472		-1.50	-4.992832	6.869630	4.836895
2.75	5.865112	-8.725687	5.865112		2.75	-6.901118	6.322784	-10.589512		-1.50	-1.539975	8.863139	10.407748
2.75	3.862087	-1.001512	5.865112		2.75	-5.475691	8.791694	-10.589512		-2.00	-3.452858	9.967543	5.020733
2.75	3.862087	-8.725687	3.862087		2.75	-8.326543	8.791694	-10.589512		-2.00	-3.452858	5.980525	10.591587
2.75	5.865112	-1.001512	3.862087		2.75	-10.351676	8.314965	-5.014178		-2.00	-1.567597	8.879087	2.029184
2.75	3.862087	-3.862087	8.725687		2.75	-8.926251	10.783875	-5.014178		-2.00	-3.452858	8.157437	7.600038
2.75	5.865112	-5.865112	8.725687		2.75	-6.901117	10.307146	0.561157		-2.00	-1.885260	10.872596	7.600038
-1.50	8.410137	-1.317063	8.410137		-1.50	-6.901117	7.968724	-8.910221		-2.00	-5.020455	10.872596	7.600038
-1.50	1.317063	-8.410137	8.410137		-1.50	-10.351676	9.960905	-3.334887		2.75	-3.452858	12.287986	6.140475
-1.50	8.410137	-8.410137	1.317063		-1.50	-6.901117	6.223573	-6.284239		-1.50	-6.905716	11.961051	2.252018
-1.50	8.410137	-6.180663	3.546537		-1.50	-5.389773	8.841299	-6.284239		-2.00	-3.452858	12.144454	2.029184
-1.50	8.410137	-3.546537	6.180663		-1.50	-8.412462	8.841299	-6.284239		-1.50	-1.539974	12.850156	4.836895
-1.50	6.180663	-8.410137	3.546537		-1.50	-10.351676	8.215755	-0.708903		2.75	0.000000	-13.627624	0.569619
-1.50	6.180663	-1.317063	6.180663		-1.50	-8.840332	10.833480	-0.708903		-2.00	0.000000	-13.771156	-3.541671
-1.50	3.546537	-8.410137	6.180663		-1.50	-11.863021	10.833480	-0.708903		2.75	2.009563	-13.121272	-5.001234
-1.50	3.546537	-6.180663	8.410137		-2.00	-6.901117	7.968724	-0.614124		-1.50	4.992833	-13.065454	-0.733961
-1.50	6.180663	-3.546537	8.410137		-2.00	-10.351676	5.976543	-6.189458		-1.50	1.912883	-13.065454	-0.733961
-2.00	6.179690	-3.547510	3.547510		-2.00	-10.351676	8.112161	-9.177838		3.00	3.452858	-9.967542	-2.806318
-2.00	6.179690	-6.179690	6.179690		-2.00	-6.901117	10.104341	-3.602504		2.75	0.000000	-7.974034	-7.279715
-2.00	3.547510	-3.547510	6.179690		-2.00	-8.750616	6.900915	-3.602504		2.75	0.000000	-11.961051	-1.708860
-2.00	3.547510	-1.316090	8.411109		-2.00	-11.952736	6.900915	-3.602504		2.75	2.009563	-9.134256	-10.572088
-2.00	3.547510	-8.411109	1.316090		2.75	-8.926250	6.799513	0.561157		2.75	0.000000	-9.640607	-5.001234
-2.00	1.316090	-3.547510	8.411109		2.75	-11.777102	6.799513	0.561157		2.75	1.443295	-7.140747	-5.001234
-2.00	8.411109	-3.547510	1.316090		2.75	-1.425426	4.807332	-5.014178		-1.50	3.452858	-9.967542	-8.889691
-2.00	8.411109	-1.316090	3.547510		-1.50	-1.511345	0.872575	-11.859573		-1.50	0.000000	-7.974034	-3.318837
-2.00	1.316090	-8.411109	3.547510		-2.00	0.000000	2.135618	-9.177838		-1.50	3.452858	-11.745752	-6.304814
2.75	5.865112	-3.862087	10.728712		-2.00	-1.601060	4.908734	-9.177838		-1.50	4.992833	-9.078438	-6.304814
2.75	3.862087	-5.865112	10.728712		3.00	-3.450559	5.976543	-8.397290		-1.50	1.912883	-9.078438	-6.304814
-1.50	1.317063	-1.317063	11.044262		2.75	-3.450558	9.960905	-7.258806		-1.50	0.000000	-9.752243	-0.733961
-1.50	3.546537	-3.546537	11.044262		2.75	0.000000	6.322784	-10.589512		-2.00	3.452858	-9.967542	-0.550122
-2.00	6.179690	-1.316090	11.043290		2.75	-1.425426	8.791694	-10.589512		-2.00	0.000000	-7.974034	-11.691830
-2.00	1.316090	-6.179690	11.043290		2.75	-3.450559	8.314965	-5.014178		-2.00	0.000000	-11.961051	-6.120976
3.00	9.727200	-4.863600	0.000000		2.75	-2.025133	10.783875	-5.014178		-2.00	0.000000	-9.784140	-9.112525
2.75	10.728712	-3.862087	5.865112		2.75	-4.875985	10.783875	-5.014178		-2.00	1.567598	-7.068980	-9.112525
2.75	10.728712	-5.865112	3.862087		-1.50	-3.450558	9.960905	-3.334887		-2.00	3.452858	-7.790631	-3.541671
-1.50	11.044262	-1.317063	1.317063		-1.50	-3.450559	5.976543	-14.485555		-2.00	1.567598	-11.055998	-3.541671
-1.50	11.044262	-3.546537	3.546537		-1.50	-1.939214	6.849118	-11.859573		2.75	1.443295	-11.127765	0.569619
-2.00	11.043290	-6.179690	1.316090		-1.50	-4.961903	6.849118	-11.859573		2.75	0.000000	-3.987017	-12.850568
-2.00	11.043290	-1.316090	6.179690		-1.50	-1.511344	8.841299	-6.284239		2.75	1.443295	-3.153730	-10.572088
3.00	0.000000	9.727200	-4.863600		-1.50	-1.939214	10.833480	-0.708903		-1.50	0.000000	-3.987017	-8.889691
3.00	4.863600	0.000000	-9.727200		-1.50	-4.961904	10.833480	-0.708903		-1.50	0.000000	-1.778209	-11.875668
3.00	0.000000	4.863600	-9.727200		-2.00	-3.450558	9.960905	-11.764792		-1.50	0.000000	-5.765227	-6.304814
2.75	3.862087	5.865112	-10.728712		-2.00	-3.450559	5.976543	-6.189458		2.75	6.905716	-7.974034	-7.279715
2.75	5.865112	3.862087	-10.728712		-2.00	-3.450559	8.112161	-9.177838		2.75	6.905716	-11.961051	-1.708860
-1.50	1.317063	1.317063	-11.044262		-2.00	-1.849499	10.885277	-9.177838		2.75	6.905716	-9.640607	-5.001234
-1.50	3.546537	3.546537	-11.044262		-2.00	-5.051618	10.885277	-9.177838		2.75	8.349011	-7.140747	-5.001234
-2.00	6.179690	1.316090	-11.043290		-2.00	-1.849499	6.900915	-3.602504		2.75	5.462421	-7.140747	-5.001234
-2.00	1.316090	6.179690	-11.043290		-2.00	-5.051618	6.900915	-3.602504		2.75	10.358574	-7.647098	0.569619
3.00	4.863600	4.863600	-4.863600		3.00	-3.450558	13.945267	-2.821956		-1.50	6.905716	-7.974034	-3.318837
3.00	9.727200	0.000000	-4.863600		2.75	-6.901117	11.953086	-1.683472		-1.50	8.818599	-9.078438	-6.304814
2.75	1.001512	1.001512	-8.725687		-1.50	-3.450558	12.200116	-6.284239		-1.50	6.905716	-9.752243	-0.733961
2.75	8.725687	1.001512	-1.001512		-1.50	-6.901118	14.192297	-0.708903		-1.50	8.445691	-7.084929	-0.733961
2.75	1.001512	8.725687	-1.001512		-2.00	-3.450558	13.945267	-0.614124		-2.00	5.338119	-7.068980	-9.112525
2.75	8.725687	3.862087	-3.862087		-2.00	-6.901117	11.953086	-6.189458		-2.00	10.358574	-7.790631	-3.541671
2.75	8.725687	5.865112	-5.865112		-2.00	-5.300058	12.877458	-3.602504		-2.00	5.338118	-11.055998	-3.541671
2.75	5.865112	1.001512	-3.862087		-2.00	-8.502177	12.877458	-3.602504		2.75	8.349011	-11.127765	0.569619
2.75	3.862087	8.725687	-3.862087		2.75	-5.475692	12.776056	0.561157		2.75	5.462422	-11.127765	0.569619
2.75	3.862087	1.001512	-5.865112		2.75	-8.326543	12.776056	0.561157		3.00	6.905716	-3.987017	-2.806318
2.75	5.865112	8.725687	-5.865112		2.75	0.000000	14.291508	-5.014178		3.00	3.452858	-5.980525	-8.377172
2.75	5.865112	5.865112	-8.725687		-1.50	0.000000	14.192297	-0.708903		2.75	6.905716	-5.653590	-10.572088
2.75	3.862087	3.862087	-8.725687		-2.00	-1.601060	12.877458	-3.602504		2.75	8.349011	-3.153730	-10.572088
-1.50	8.410137	8.410137	-1.317063		2.75	-1.425426	12.776056	0.561157		2.75	5.462421	-3.153730	-10.572088
-1.50	1.317063	8.410137	-8.410137		-2.00	-15.651734	2.916553	1.972832		2.75	6.905716	-1.666573	0.569619
-1.50	8.410137	1.317063	-8.410137		3.00	-13.802234	3.984362	2.753380		-1.50	6.905716	-3.987017	-8.889691
-1.50	8.410137	3.546537	-6.180663		3.00	-13.802235	0.000000	8.328714		-1.50	6.905716	-1.778209	-11.875668
-1.50	8.410137	6.180663	-3.546537		2.75	-10.351676	1.992181	3.891862		-1.50	4.992832	-5.091420	-11.875668
-1.50	3.546537	8.410137	-6.180663		2.75	-10.351676	0.346241	6.136491		-1.50	1.912884	-5.091420	-11.875668
-1.50	6.180663	1.317063	-6.180663		2.75	-8.926250	2.815151	6.136491		-1.50	6.905716	-5.765227	-6.304814
-1.50	6.180663	8.410137	-3.546537		2.75	-11.777102	2.815151	6.136491		-1.50	8.445691	-3.097912	-6.304814
-1.50	6.180663	3.546537	-8.410137		-1.50	-10.351676	1.992181	7.815782		-2.00	6.905716	-3.987017	-0.550122
-1.50	3.546537	6.180663	-8.410137		-1.50	-13.802235	0.000000	2.240448		-2.00	3.452858	-1.993508	-11.691830
-2.00	3.547510	3.547510	-6.179690		-1.50	-10.351676	4.231392	4.866431		-2.00	3.452858	-5.980525	-6.120976
-2.00	6.179690	6.179690	-6.179690		-1.50	-12.290890	0.872575	4.866431		-2.00	3.452858	-3.803614	-9.112525
-2.00	6.179690	3.547510	-3.547510		-1.50	-15.313579	0.872575	4.866431		-2.00	5.020456	-1.088455	-9.112525
-2.00	3.547510	8.411109	-1.316090		-1.50	-10.351676	0.247030	10.441765		-2.00	1.885261	-1.088455	-9.112525
-2.00	3.547510	1.316090	-8.411109		-1.50	-8.840332	2.864756	10.441765		-2.00	6.905716	-1.810105	-3.541671
-2.00	8.411109	3.547510	-1.316090		-1.50	-11.863020	2.864756	10.441765		-1.50	12.271457	-7.084929	-0.733961
-2.00	1.316090	3.547510	-8.411109		-2.00	-13.802234	3.984362	4.961212		2.75	10.358574	-1.993508	-7.279715
-2.00	1.316090	8.411109	-3.547510		-2.00	-10.351676	0.143437	1.972832		2.75	10.358574	-5.980525	-1.708860
-2.00	8.411109	1.316090	-3.547510		-2.00	-8.750617	2.916553	1.972832		2.75	10.358574	-3.660082	-5.001234
2.75	5.865112	10.728712	-3.862087		-2.00	-11.952735	2.916553	1.972832		2.75	11.801869	-1.160221	-5.001234
2.75	3.862087	10.728712	-5.865112		-2.00	-13.802235	2.135618	7.548166		2.75	8.915279	-1.160221	-5.001234
-1.50	1.317063	11.044262	-1.317063		-2.00	-12.201175	4.908734	7.548166		2.75	13.811432	-1.666573	0.569619
-1.50	3.546537	11.044262	-3.546537		-2.00	-13.802235	6.119980	1.972832		-1.50	10.358574	-1.993508	-3.318837
-2.00	6.179690	11.043290	-1.316090		-2.00	-12.201175	8.893096	1.972832		-1.50	12.271457	-3.097912	-6.304814
-2.00	1.316090	11.043290	-6.179690		3.00	-3.450558	1.992181	13.904048		-1.50	10.358574	-3.771718	-0.733961
2.75	10.728712	5.865112	-3.862087		3.00	-6.901117	3.984362	2.753380		-1.50	11.898549	-1.104403	-0.733961
2.75	10.728712	3.862087	-5.865112		3.00	-6.901117	0.000000	8.328714		-1.50	8.818599	-1.104403	-0.733961
-1.50	11.044262	1.317063	-1.317063		2.75	-6.901117	3.984362	9.467197		-2.00	10.358574	-5.980525	-6.120976
-1.50	11.044262	3.546537	-3.546537		2.75	-6.901118	2.338422	11.711825		-2.00	8.790977	-1.088455	-9.112525
-2.00	11.043290	6.179690	-1.316090		2.75	-5.475692	4.807332	11.711825		-2.00	11.926171	-5.075472	-3.541671
-2.00	11.043290	1.316090	-6.179690		2.75	-8.326543	4.807332	11.711825		-2.00	8.790976	-5.075472	-3.541671
3.00	0.000000	9.727200	4.863600		-1.50	-6.901117	3.984362	13.391116		2.75	11.801869	-5.147239	0.569619
3.00	4.863600	0.000000	9.727200		-1.50	-6.901117	0.000000	2.240448		2.75	8.915280	-5.147239	0.569619
3.00	4.863600	4.863600	4.863600		-1.50	-8.412462	0.872575	4.866431		3.00	0.000000	-7.974034	2.764537
3.00	4.863600	9.727200	0.000000		-1.50	-3.450558	0.247030	10.441765		2.75	3.452858	-9.967542	3.861994
3.00	0.000000	4.863600	9.727200		-1.50	-1.939214	2.864756	10.441765		2.75	0.000000	-7.974034	9.432848
3.00	9.727200	0.000000	4.863600		-1.50	-4.961903	2.864756	10.441765		2.75	3.452858	-11.634115	6.140475
2.75	8.725687	8.725687	1.001512		-2.00	-6.901117	3.984362	4.961212		2.75	4.896153	-9.134256	6.140475
2.75	8.725687	1.001512	8.725687		-2.00	-6.901117	0.000000	10.536546		2.75	2.009563	-9.134256	6.140475
2.75	1.001512	8.725687	8.725687		-2.00	-6.901118	2.135618	7.548166		2.75	1.443295	-7.140747	11.711328
2.75	8.725687	3.862087	5.865112		-2.00	-5.300058	4.908734	7.548166		-1.50	3.452858	-9.967542	7.822871
2.75	8.725687	5.865112	3.862087		-2.00	-8.502177	4.908734	7.548166		-1.50	0.000000	-11.961051	2.252018
2.75	5.865112	1.001512	5.865112		-2.00	-3.450559	4.127799	13.123500		-1.50	3.452858	-7.758735	4.836895
2.75	3.862087	8.725687	5.865112		-2.00	-5.300058	0.924372	13.123500		-1.50	1.539974	-11.071946	4.836895
2.75	5.865112	8.725687	3.862087		-2.00	-8.502177	0.924372	13.123500		-1.50	1.912883	-9.078438	10.407748
2.75	3.862087	5.865112	8.725687		3.00	-10.351676	9.960905	2.753380		-2.00	0.000000	-7.974034	5.020733
2.75	5.865112	3.862087	8.725687		3.00	-10.351676	5.976543	8.328714		-2.00	3.452858	-11.777648	2.029184
-1.50	1.317063	1.317063	8.410137		2.75	-6.901117	7.968724	3.891862		-2.00	5.020455	-9.062489	2.029184
-1.50	1.317063	8.410137	1.317063		2.75	-6.901118	6.322784	6.136491		-2.00	1.885261	-9.062489	2.029184
-1.50	8.410137	1.317063	1.317063		2.75	-5.475691	8.791694	6.136491		-2.00	0.000000	-9.784140	7.600038
-1.50	8.410137	3.546537	3.546537		2.75	-8.326543	8.791694	6.136491		-2.00	1.567598	-7.068980	7.600038
-1.50	8.410137	6.180663	6.180663		-1.50	-6.901117	7.968724	7.815782		2.75	1.443295	-3.153730	6.140475
-1.50	3.546537	8.410137	3.546537		-1.50	-10.351676	5.976543	2.240448		-1.50	0.000000	-3.987017	7.822871
-1.50	6.180663	1.317063	3.546537		-1.50	-6.901117	10.207935	4.866431		-1.50	0.000000	-5.765227	10.407748
-1.50	6.180663	8.410137	6.180663		-1.50	-8.840331	6.849118	4.866431		-1.50	1.539975	-3.097912	10.407748
-1.50	3.546537	1.317063	6.180663		-1.50	-11.863021	6.849118	4.866431		-2.00	0.000000	-1.810105	13.170891
-1.50	3.546537	3.546537	8.410137		-1.50	-6.901117	6.223573	10.441765		3.00	6.905716	-7.974034	2.764537
-1.50	6.180663	6.180663	8.410137		-1.50	-5.389773	8.841299	10.441765		2.75	6.905716	-7.974034	9.432848
-2.00	6.179690	6.179690	3.547510		-1.50	-8.412462	8.841299	10.441765		2.75	8.915279	-9.134256	6.140475
-2.00	6.179690	3.547510	6.179690		-2.00	-10.351676	9.960905	4.961212		-1.50	6.905716	-11.961051	2.252018
-2.00	3.547510	6.179690	6.179690		-2.00	-10.351676	5.976543	10.536546		-1.50	10.358574	-7.758735	4.836895
-2.00	3.547510	8.411109	8.411109		-2.00	-6.901117	6.119980	1.972832		-1.50	5.365742	-11.071946	4.836895
-2.00	6.179690	1.316090	8.411109		-2.00	-5.300058	8.893096	1.972832		-2.00	6.905716	-7.974034	5.020733
-2.00	6.179690	8.411109	1.316090		-2.00	-8.502177	8.893096	1.972832		-2.00	8.790977	-9.062489	2.029184
-2.00	8.411109	3.547510	8.411109		-2.00	-10.351676	8.112161	7.548166		-2.00	6.905716	-9.784140	7.600038
-2.00	1.316090	6.179690	8.411109		-2.00	-8.750616	10.885277	7.548166		-2.00	8.473314	-7.068980	7.600038
-2.00	8.411109	6.179690	1.316090		-2.00	-10.351676	12.096523	1.972832		-2.00	5.338119	-7.068980	7.600038
-2.00	8.411109	8.411109	3.547510		2.75	0.000000	2.338422	11.711825		3.00	3.452858	-5.980525	8.335391
-2.00	1.316090	8.411109	6.179690		2.75	-1.425426	4.807332	11.711825		2.75	6.905716	-3.987017	3.861994
-2.00	8.411109	1.316090	6.179690		-2.00	-1.601060	4.908734	7.548166		2.75	3.452858	-1.993508	9.432848
2.75	1.001512	1.001512	10.728712		-2.00	-1.601060	0.924372	13.123500		2.75	6.905716	-5.653590	6.140475
2.75	3.862087	3.862087	10.728712		3.00	-3.450558	9.960905	2.753380		2.75	8.349011	-3.153730	6.140475
-2.00	3.547510	1.316090	11.043290		3.00	-3.450559	5.976543	8.328714		2.75	5.462421	-3.153730	6.140475
-2.00	1.316090	3.547510	11.043290		2.75	-3.450558	9.960905	9.467197		2.75	3.452858	-3.660082	11.711328
2.75	1.001512	10.728712	1.001512		2.75	0.000000	6.322784	6.136491		2.75	4.896153	-1.160221	11.711328
2.75	3.862087	10.728712	3.862087		2.75	-1.425426	8.791694	6.136491		2.75	2.009563	-1.160221	11.711328
-2.00	3.547510	11.043290	1.316090		2.75	-3.450559	8.314965	11.711825		-1.50	6.905716	-3.987017	7.822871
-2.00	1.316090	11.043290	3.547510		2.75	-2.025133	10.783875	11.711825		-1.50	3.452858	-1.993508	13.393725
3.00	9.727200	4.863600	0.000000		-1.50	-1.939214	6.849118	4.866431		-1.50	6.905716	-1.778209	4.836895
2.75	10.728712	1.001512	1.001512		-1.50	-4.961903	6.849118	4.866431		-1.50	4.992832	-5.091420	4.836895
2.75	10.728712	3.862087	3.862087		-1.50	-1.511344	8.841299	10.441765		-1.50	1.912884	-5.091420	4.836895
-2.00	11.043290	3.547510	1.316090		-2.00	-3.450558	9.960905	4.961212		-1.50	6.905716	-5.765227	10.407748
-2.00	11.043290	1.316090	3.547510		-2.00	-3.450559	5.976543	10.536546		-1.50	8.445691	-3.097912	10.407748
2.99827275	-43.772398	-43.772398	-43.772398		-2.00	-1.601059	8.893096	1.972832		-1.50	5.365741	-3.097912	10.407748
2.99826286	-43.772398	-38.908798	-48.635998		-2.00	-3.450559	8.112161	7.548166		-2.00	3.452858	-5.980525	10.591587
2.99826286	-48.635998	-43.772398	-38.908798		-2.00	-1.849499	10.885277	7.548166		-2.00	6.905716	-5.797122	2.029184
2.99826286	-38.908798	-48.635998	-43.772398		-2.00	-5.051618	10.885277	7.548166		-2.00	8.473313	-3.081964	2.029184
2.74808187	-47.634485	-47.634485	-47.634485		-2.00	-1.849499	6.900915	13.123500		-2.00	3.452858	-3.803614	7.600038
2.74833515	-39.910311	-39.910311	-47.634485		-2.00	-5.051618	6.900915	13.123500		-2.00	5.020456	-1.088455	7.600038
2.74833515	-39.910311	-47.634485	-39.910311		3.00	-6.901117	11.953086	8.328714		-2.00	1.885261	-1.088455	7.600038
2.74833516	-47.634485	-39.910311	-39.910311		2.75	-3.450558	13.945267	3.891862		3.00	10.358574	-1.993508	2.764537
2.74823666	-47.634485	-42.770886	-42.770886		2.75	-3.450559	12.299327	6.136491		2.75	10.358574	-1.993508	9.432848
2.74834153	-39.910311	-44.773910	-42.770886		2.75	-2.025133	14.768237	6.136491		2.75	12.368137	-3.153730	6.140475
2.74834153	-39.910311	-42.770886	-44.773910		-1.50	-6.901117	11.953086	2.240448		-1.50	10.358574	-5.980525	2.252018
2.74817100	-47.634485	-44.773910	-44.773910		-1.50	-5.389773	12.825661	4.866431		-1.50	11.898548	-5.091420	4.836895
2.74823666	-42.770886	-47.634485	-42.770886		-1.50	-8.412462	12.825661	4.866431		-1.50	8.818600	-5.091420	4.836895
2.74834153	-44.773910	-39.910311	-42.770886		-2.00	-3.450559	12.096523	1.972832		-2.00	10.358574	-1.993508	5.020733
2.74817100	-44.773910	-47.634485	-44.773910		-2.00	-1.849499	14.869639	1.972832		-2.00	12.243835	-3.081964	2.029184
2.74834153	-42.770886	-39.910311	-44.773910		-2.00	-5.051618	14.869639	1.972832		-2.00	10.358574	-3.803614	7.600038
2.74823666	-42.770886	-42.770886	-47.634485		-1.50	-1.511345	12.825661	4.866431		-2.00	11.926172	-1.088455	7.600038
2.74817100	-44.773910	-44.773910	-47.634485		-2.00	0.000000	14.088704	7.548166		-2.00	8.790977	-1.088455	7.600038
2.74834153	-44.773910	-42.770886	-39.910311		2.75	0.000000	-13.599026	0.561157		3.00	0.000000	0.000000	-8.377172
2.74834153	-42.770886	-44.773910	-39.910311		-2.00	0.000000	-15.937448	-0.614124		2.75	3.452858	1.993509	-12.850568
-1.50151880	-40.225861	-40.225861	-40.225861		-2.00	0.000000	-13.801830	-3.602504		2.75	0.000000	3.987017	-7.279715
-1.50179571	-47.318935	-47.318935	-40.225861		2.75	3.450559	-13.945267	-7.258806		2.75	3.452858	0.326936	-10.572088
-1.50179571	-47.318935	-40.225861	-47.318935		2.75	4.875984	-13.122297	-5.014178		2.75	4.896153	2.826795	-10.572088
-1.50179571	-40.225861	-47.318935	-47.318935		2.75	2.025133	-13.122297	-5.014178		2.75	2.009563	2.826795	-10.572088
-1.50171413	-40.225861	-45.089461	-45.089461		2.75	6.901117	-13.599026	0.561157		2.75	1.443295	4.820304	-5.001234
-1.50179154	-47.318935	-42.455335	-45.089461		-1.50	3.450559	-13.945267	-3.334887		-1.50	3.452858	1.993509	-8.889691
-1.50179154	-47.318935	-45.089461	-42.455335		-1.50	3.450558	-15.690417	-0.708903		-1.50	3.452858	4.202316	-11.875668
-1.50161141	-40.225861	-42.455335	-42.455335		-1.50	4.961903	-13.072691	-0.708903		-1.50	1.539974	0.889105	-11.875668
-1.50171413	-45.089461	-40.225861	-45.089461		-1.50	1.939214	-13.072691	-0.708903		-1.50	4.992833	2.882613	-6.304814
-1.50179154	-42.455335	-47.318935	-45.089461		-2.00	1.849499	-13.020895	-9.177838		-1.50	1.912883	2.882613	-6.304814
-1.50161141	-42.455335	-40.225861	-42.455335		-2.00	6.901117	-13.801830	-3.602504		-2.00	0.000000	3.987017	-11.691830
-1.50179154	-45.089461	-47.318935	-42.455335		3.00	3.450559	-9.960905	-2.821956		-2.00	0.000000	2.176911	-9.112525
-1.50171413	-45.089461	-45.089461	-40.225861		3.00	0.000000	-7.968724	-13.972624		-2.00	1.567598	4.892070	-9.112525
-1.50161141	-42.455335	-42.455335	-40.225861		3.00	0.000000	-11.953086	-8.397290		3.00	0.000000	7.974034	-2.806318
-1.50179154	-42.455335	-45.089461	-47.318935		2.75	0.000000	-7.968724	-7.258806		2.75	1.443295	8.807321	-10.572088
-1.50179154	-45.089461	-42.455335	-47.318935		2.75	0.000000	-11.953086	-1.683472		2.75	0.000000	10.294478	0.569619
-2.00179606	-45.088488	-45.088488	-45.088488		2.75	3.450558	-11.606845	-10.589512		-1.50	0.000000	7.974034	-8.889691
-2.00170437	-42.456308	-42.456308	-45.088488		2.75	4.875985	-9.137935	-10.589512		-1.50	0.000000	6.195824	-6.304814
-2.00170437	-42.456308	-45.088488	-42.456308		2.75	2.025133	-9.137935	-10.589512		-1.50	1.539975	8.863139	-6.304814
-2.00170437	-45.088488	-42.456308	-42.456308		2.75	1.425425	-7.145754	-5.014178		-2.00	0.000000	10.150946	-3.541671
-2.00162234	-45.088488	-40.224888	-40.224888		-1.50	3.450559	-9.960905	-8.910221		3.00	10.358574	1.993509	-2.806318
-2.00170906	-42.456308	-47.319908	-40.224888		-1.50	0.000000	-7.968724	-3.334887		3.00	6.905716	0.000000	-8.377172
-2.00170906	-42.456308	-40.224888	-47.319908		-1.50	3.450559	-7.721693	-11.859573		2.75	6.905716	3.987017	-7.279715
-2.00186962	-45.088488	-47.319908	-47.319908		-1.50	3.450559	-11.706056	-6.284239		2.75	6.905716	0.000000	-1.708860
-2.00162234	-40.224888	-45.088488	-40.224888		-1.50	4.961903	-9.088330	-6.284239		2.75	8.915279	2.826795	-10.572088
-2.00170906	-47.319908	-42.456308	-40.224888		-1.50	1.939214	-9.088330	-6.284239		2.75	6.905716	2.320444	-5.001234
-2.00186962	-47.319908	-45.088488	-47.319908		-2.00	3.450559	-9.960905	-0.614124		2.75	8.349011	4.820304	-5.001234
-2.00170906	-40.224888	-42.456308	-47.319908		-2.00	0.000000	-7.968724	-11.764792		2.75	5.462421	4.820304	-5.001234
-2.00162234	-40.224888	-40.224888	-45.088488		-2.00	0.000000	-11.953086	-6.189458		2.75	10.358574	4.313953	0.569619
-2.00186962	-47.319908	-47.319908	-45.088488		-2.00	1.601060	-7.044352	-9.177838		-1.50	10.358574	1.993509	-8.889691
-2.00170906	-47.319908	-40.224888	-42.456308		-2.00	3.450559	-7.825287	-3.602504		-1.50	6.905716	3.987017	-3.318837
-2.00170906	-40.224888	-47.319908	-42.456308		-2.00	1.601060	-11.028714	-3.602504		-1.50	5.365742	0.889105	-11.875668
2.99845765	-43.772398	-38.908798	-38.908798		2.75	1.425426	-11.130116	0.561157		-1.50	10.358574	0.215299	-6.304814
2.74822724	-47.634485	-47.634485	-37.907286		2.75	0.000000	-3.984362	-12.834142		-1.50	11.898549	2.882613	-6.304814
2.74854507	-39.910311	-39.910311	-37.907286		2.75	1.425426	-3.161392	-10.589512		-1.50	8.818599	2.882613	-6.304814
2.74841933	-42.770886	-42.770886	-37.907286		-1.50	0.000000	-3.984362	-8.910221		-1.50	6.905716	2.208808	-0.733961
2.74833706	-44.773910	-44.773910	-37.907286		-1.50	0.000000	-1.745151	-11.859573		-1.50	8.445691	4.876122	-0.733961
-1.50162287	-47.318935	-40.225861	-37.591735		-1.50	0.000000	-5.729513	-6.284239		-2.00	10.358574	1.993509	-0.550122
-1.50162287	-40.225861	-47.318935	-37.591735		-2.00	0.000000	-5.833106	-14.753172		-2.00	6.905716	3.987017	-11.691830
-1.50161763	-42.455335	-45.089461	-37.591735		-2.00	1.601059	-3.059990	-14.753172		-2.00	6.905716	0.000000	-6.120976
-1.50161763	-45.089461	-42.455335	-37.591735		-1.50	8.840331	-13.072691	-0.708903		-2.00	6.905716	2.176911	-9.112525
-2.00151342	-42.456308	-40.224888	-37.592708		3.00	10.351676	-9.960905	-2.821956		-2.00	8.473314	4.892070	-9.112525
-2.00171455	-45.088488	-47.319908	-37.592708		2.75	6.901118	-7.968724	-7.258806		-2.00	5.338119	4.892070	-9.112525
-2.00171455	-47.319908	-45.088488	-37.592708		2.75	6.901117	-11.953086	-1.683472		-2.00	10.358574	4.170420	-3.541671
-2.00151342	-40.224888	-42.456308	-37.592708		2.75	6.901117	-9.614664	-5.014178		-2.00	8.473313	0.905053	-3.541671
2.99845765	-38.908798	-38.908798	-43.772398		2.75	8.326543	-7.145754	-5.014178		2.75	8.349011	0.833286	0.569619
2.74822724	-47.634485	-37.907286	-47.634485		2.75	5.475691	-7.145754	-5.014178		3.00	6.905716	7.974034	-2.806318
2.74854507	-39.910311	-37.907286	-39.910311		2.75	10.351676	-7.622483	0.561157		3.00	3.452858	5.980525	-8.377172
2.74841933	-42.770886	-37.907286	-42.770886		-1.50	6.901118	-7.968724	-3.334887		2.75	3.452858	9.967543	-7.279715
2.74833706	-44.773910	-37.907286	-44.773910		-1.50	8.840332	-9.088330	-6.284239		2.75	6.905716	6.307461	-10.572088
-1.50162287	-47.318935	-37.591735	-40.225861		-1.50	6.901117	-9.713874	-0.708903		2.75	3.452858	8.300969	-5.001234
-1.50162287	-40.225861	-37.591735	-47.318935		-1.50	8.412462	-7.096148	-0.708903		2.75	4.896153	10.800830	-5.001234
-1.50161764	-42.455335	-37.591735	-45.089461		-2.00	10.351676	-9.960905	-0.614124		2.75	2.009563	10.800830	-5.001234
-1.50161764	-45.089461	-37.591735	-42.455335		-2.00	6.901118	-7.968724	-11.764792		2.75	6.905716	10.294478	0.569619
-2.00151342	-42.456308	-37.592708	-40.224888		-2.00	6.901117	-11.953086	-6.189458		-1.50	6.905716	7.974034	-8.889691
-2.00171455	-45.088488	-37.592708	-47.319908		-2.00	6.901117	-9.817468	-9.177838		-1.50	3.452858	9.967543	-3.318837
-2.00171455	-47.319908	-37.592708	-45.088488		-2.00	8.502177	-7.044352	-9.177838		-1.50	1.912884	6.869630	-11.875668
-2.00151342	-40.224888	-37.592708	-42.456308		-2.00	5.300058	-7.044352	-9.177838		-1.50	6.905716	6.195824	-6.304814
2.74840742	-47.634485	-37.907286	-37.907286		-2.00	10.351676	-7.825287	-3.602504		-1.50	8.445691	8.863139	-6.304814
-1.50140237	-40.225861	-37.591735	-37.591735		-2.00	8.502177	-11.028714	-3.602504		-1.50	5.365741	8.863139	-6.304814
-2.00152044	-45.088488	-37.592708	-37.592708		-2.00	5.300058	-11.028714	-3.602504		-1.50	4.992833	10.856648	-0.733961
2.99845765	-38.908798	-43.772398	-38.908798		2.75	8.326543	-11.130116	0.561157		-1.50	1.912883	10.856648	-0.733961
2.74822724	-37.907286	-47.634485	-47.634485		2.75	5.475692	-11.130116	0.561157		-2.00	6.905716	7.974034	-0.550122
2.74854507	-37.907286	-39.910311	-39.910311		3.00	6.901118	-3.984362	-2.821956		-2.00	3.452858	5.980525	-6.120976
2.74841933	-37.907286	-42.770886	-42.770886		3.00	3.450559	-1.992181	-13.972624		-2.00	3.452858	8.157437	-9.112525
2.74833706	-37.907286	-44.773910	-44.773910		3.00	3.450559	-5.976543	-8.397290		-2.00	6.905716	10.150946	-3.541671
-1.50162287	-37.591735	-47.318935	-40.225861		2.75	6.901118	-3.984362	-12.834142		-2.00	5.020455	6.885579	-3.541671
-1.50162287	-37.591735	-40.225861	-47.318935		2.75	6.901117	-5.630302	-10.589512		-2.00	1.885260	6.885579	-3.541671
-1.50161764	-37.591735	-42.455335	-45.089461		2.75	8.326543	-3.161392	-10.589512		2.75	0.000000	11.961051	-1.708860
-1.50161764	-37.591735	-45.089461	-42.455335		2.75	5.475691	-3.161392	-10.589512		-1.50	3.452858	12.176350	-6.304814
-2.00151342	-37.592708	-42.456308	-40.224888		2.75	6.901117	-1.645940	0.561157		-1.50	0.000000	14.169859	-0.733961
-2.00171455	-37.592708	-45.088488	-47.319908		-1.50	6.901118	-3.984362	-8.910221		-2.00	0.000000	11.961051	-6.120976
-2.00171455	-37.592708	-47.319908	-45.088488		-1.50	3.450559	-5.976543	-14.485555		-2.00	1.567598	12.866104	-3.541671
-2.00151342	-37.592708	-40.224888	-42.456308		-1.50	6.901117	-1.745151	-11.859573		2.75	1.443295	12.794337	0.569619
2.74840742	-37.907286	-47.634485	-37.907286		-1.50	4.961903	-5.103968	-11.859573		2.75	13.811432	0.000000	-1.708860
-1.50140237	-37.591735	-40.225861	-37.591735		-1.50	1.939214	-5.103968	-11.859573		2.75	12.368137	4.820304	-5.001234
-2.00152044	-37.592708	-45.088488	-37.592708		-1.50	6.901118	-5.729513	-6.284239		-1.50	13.811432	2.208808	-0.733961
2.74840742	-37.907286	-37.907286	-47.634485		-1.50	8.412462	-3.111787	-6.284239		-1.50	12.271457	4.876122	-0.733961
-1.50140237	-37.591735	-37.591735	-40.225861		-2.00	6.901118	-3.984362	-0.614124		-2.00	12.243834	0.905053	-3.541671
-2.00152044	-37.592708	-37.592708	-45.088488		-2.00	3.450559	-1.992181	-11.764792		2.75	12.368138	0.833286	0.569619
2.74863924	-37.907286	-37.907286	-37.907286		-2.00	3.450559	-5.976543	-6.189458		2.75	10.358574	5.980525	-1.708860
2.99844517	-43.772398	-43.772398	-34.045198		-2.00	5.300058	-3.059990	-14.753172		2.75	10.358574	8.300969	-5.001234
2.99840886	-48.635998	-43.772398	-29.181599		-2.00	3.450558	-3.840925	-9.177838		-1.50	10.358574	8.189333	-0.733961
2.99843287	-38.908798	-48.635998	-34.045198		-2.00	5.051618	-1.067809	-9.177838		-1.50	8.818599	10.856648	-0.733961
2.74850183	-39.910311	-47.634485	-30.183111		-2.00	1.849499	-1.067809	-9.177838		-2.00	10.358574	5.980525	-6.120976
2.74850184	-47.634485	-39.910311	-30.183111		-2.00	6.901117	-1.848744	-3.602504		-2.00	11.926171	6.885579	-3.541671
2.74839569	-47.634485	-42.770886	-33.043686		2.75	12.376809	-7.145754	-5.014178		-2.00	8.790976	6.885579	-3.541671
2.74852557	-39.910311	-44.773910	-33.043686		-1.50	12.290890	-7.096148	-0.708903		2.75	11.801869	6.813812	0.569619
2.74853689	-39.910311	-42.770886	-35.046711		3.00	13.802235	-3.984362	-2.821956		2.75	8.915280	6.813812	0.569619
2.74832445	-47.634485	-44.773910	-35.046711		3.00	10.351676	-5.976543	-8.397290		2.75	6.905716	11.961051	-1.708860
2.74839569	-42.770886	-47.634485	-33.043686		2.75	10.351676	-1.992181	-7.258806		2.75	5.462422	12.794337	0.569619
2.74852557	-44.773910	-39.910311	-33.043686		2.75	10.351676	-5.976543	-1.683472		3.00	0.000000	0.000000	8.335391
2.74832444	-44.773910	-47.634485	-35.046711		2.75	10.351676	-3.638121	-5.014178		2.75	0.000000	3.987017	9.432848
2.74853689	-42.770886	-39.910311	-35.046711		2.75	11.777101	-1.169211	-5.014178		2.75	0.000000	2.320444	11.711328
2.74850968	-44.773910	-42.770886	-30.183111		2.75	8.926250	-1.169211	-5.014178		2.75	1.443295	4.820304	11.711328
2.74850968	-42.770886	-44.773910	-30.183111		2.75	13.802235	-1.645940	0.561157		-1.50	0.000000	3.987017	13.393725
-1.50131427	-40.225861	-40.225861	-30.498661		-1.50	10.351676	-1.992181	-3.334887		-1.50	3.452858	0.215299	10.407748
-1.50165536	-47.318935	-47.318935	-30.498661		-1.50	8.840331	-5.103968	-11.859573		-1.50	4.992833	2.882613	10.407748
-1.50153165	-40.225861	-45.089461	-35.362261		-1.50	12.290890	-3.111787	-6.284239		-1.50	1.912883	2.882613	10.407748
-1.50162807	-47.318935	-42.455335	-35.362261		-1.50	10.351676	-3.737331	-0.708903		-2.00	0.000000	0.000000	10.591587
-1.50164021	-47.318935	-45.089461	-32.728136		-1.50	11.863020	-1.119606	-0.708903		-2.00	1.567598	4.892070	7.600038
-1.50141710	-40.225861	-42.455335	-32.728136		-1.50	8.840331	-1.119606	-0.708903		-2.00	1.567598	0.905053	13.170891
-1.50153165	-45.089461	-40.225861	-35.362261		-2.00	13.802235	-3.984362	-0.614124		2.75	0.000000	7.974034	3.861994
-1.50162807	-42.455335	-47.318935	-35.362261		-2.00	10.351676	-1.992181	-11.764792		2.75	1.443295	8.807321	6.140475
-1.50141710	-42.455335	-40.225861	-32.728136		-2.00	10.351676	-5.976543	-6.189458		-1.50	0.000000	7.974034	7.822871
-1.50164021	-45.089461	-47.318935	-32.728136		-2.00	10.351676	-3.840925	-9.177838		-1.50	0.000000	10.182842	4.836895
-1.50155673	-45.089461	-45.089461	-30.498661		-2.00	11.952736	-1.067809	-9.177838		-1.50	0.000000	6.195824	10.407748
-1.50143038	-42.455335	-42.455335	-30.498661		-2.00	8.750616	-1.067809	-9.177838		-1.50	1.539975	8.863139	10.407748
-2.00163365	-45.088488	-45.088488	-35.361289		-2.00	13.802235	-1.848744	-3.602504		-2.00	1.567597	8.879087	2.029184
-2.00151937	-42.456308	-42.456308	-35.361289		-2.00	11.952736	-5.052171	-3.602504		3.00	6.905716	3.987017	2.764537
-2.00153325	-42.456308	-45.088488	-32.729108		-2.00	8.750616	-5.052171	-3.602504		3.00	6.905716	0.000000	8.335391
-2.00153325	-45.088488	-42.456308	-32.729108		2.75	11.777102	-5.153573	0.561157		2.75	10.358574	1.993509	3.861994
-2.00144397	-45.088488	-40.224888	-30.497689		2.75	8.926250	-5.153573	0.561157		2.75	6.905716	3.987017	9.432848
-2.00155056	-42.456308	-47.319908	-30.497689		-1.50	15.741448	-1.119606	-0.708903		2.75	10.358574	0.326936	6.140475
-2.00144397	-40.224888	-45.088488	-30.497689		-1.50	0.000000	-13.698236	4.866431		2.75	11.801869	2.826795	6.140475
-2.00155056	-47.319908	-42.456308	-30.497689		-2.00	1.601059	-15.013076	1.972832		2.75	8.915279	2.826795	6.140475
-2.00141519	-40.224888	-40.224888	-35.361289		3.00	3.450559	-13.945267	2.753380		2.75	6.905716	2.320444	11.711328
-2.00172377	-47.319908	-47.319908	-35.361289		-1.50	6.901117	-13.698236	4.866431		2.75	5.462421	4.820304	11.711328
-2.00153907	-47.319908	-40.224888	-32.729108		-2.00	3.450559	-13.945267	4.961212		-1.50	10.358574	1.993509	7.822871
-2.00153907	-40.224888	-47.319908	-32.729108		-2.00	5.300058	-15.013076	1.972832		-1.50	6.905716	0.000000	2.252018
2.99864742	-43.772398	-38.908798	-29.181599		-2.00	5.051618	-13.020895	7.548166		-1.50	10.358574	4.202316	4.836895
2.74836153	-47.634485	-47.634485	-28.180086		-2.00	1.849499	-13.020895	7.548166		-1.50	8.445690	0.889105	4.836895
2.74875015	-39.910311	-39.910311	-28.180086		3.00	0.000000	-7.968724	2.753380		-1.50	8.818599	2.882613	10.407748
2.74871956	-39.910311	-42.770886	-25.319511		3.00	0.000000	-11.953086	8.328714		-2.00	6.905716	3.987017	5.020733
2.74846302	-47.634485	-44.773910	-25.319511		2.75	3.450559	-9.960905	3.891862		-2.00	6.905716	0.000000	10.591587
2.74846302	-44.773910	-47.634485	-25.319511		2.75	0.000000	-7.968724	9.467197		-2.00	10.358574	0.183403	2.029184
2.74871956	-42.770886	-39.910311	-25.319511		2.75	3.450558	-11.606845	6.136491		-2.00	11.926171	2.898562	2.029184
2.74859370	-42.770886	-42.770886	-28.180086		2.75	4.875985	-9.137935	6.136491		-2.00	8.790977	2.898562	2.029184
2.74849331	-44.773910	-44.773910	-28.180086		2.75	2.025133	-9.137935	6.136491		-2.00	6.905716	2.176911	7.600038
-1.50145980	-47.318935	-40.225861	-27.864536		2.75	1.425425	-7.145754	11.711825		-2.00	8.473314	4.892070	7.600038
-1.50145981	-40.225861	-47.318935	-27.864536		-1.50	3.450559	-9.960905	7.815782		-2.00	5.338119	4.892070	7.600038
-1.50136220	-40.225861	-45.089461	-25.635062		-1.50	0.000000	-7.968724	13.391116		3.00	3.452858	9.967543	2.764537
-1.50147866	-47.318935	-42.455335	-25.635062		-1.50	0.000000	-11.953086	2.240448		3.00	3.452858	5.980525	8.335391
-1.50136219	-45.089461	-40.225861	-25.635062		-1.50	3.450559	-7.721693	4.866431		2.75	6.905716	7.974034	3.861994
-1.50147866	-42.455335	-47.318935	-25.635062		-1.50	1.511345	-11.080511	4.866431		2.75	3.452858	9.967543	9.432848
-1.50145341	-42.455335	-45.089461	-27.864536		-1.50	3.450559	-11.706056	10.441765		2.75	6.905716	6.307461	6.140475
-1.50145341	-45.089461	-42.455335	-27.864536		-1.50	4.961903	-9.088330	10.441765		2.75	8.349011	8.807321	6.140475
-2.00148534	-45.088488	-45.088488	-25.634089		-1.50	1.939214	-9.088330	10.441765		2.75	5.462421	8.807321	6.140475
-2.00134723	-42.456308	-42.456308	-25.634089		-2.00	0.000000	-7.968724	4.961212		-1.50	6.905716	7.974034	7.822871
-2.00132520	-42.456308	-40.224888	-27.865509		-2.00	0.000000	-11.953086	10.536546		-1.50	6.905716	10.182842	4.836895
-2.00157050	-45.088488	-47.319908	-27.865509		-2.00	3.450559	-11.809649	1.972832		-1.50	4.992832	6.869630	4.836895
-2.00157050	-47.319908	-45.088488	-27.865509		-2.00	5.051618	-9.036533	1.972832		-1.50	1.912884	6.869630	4.836895
-2.00132520	-40.224888	-42.456308	-27.865509		-2.00	1.849499	-9.036533	1.972832		-1.50	6.905716	6.195824	10.407748
-2.00121891	-40.224888	-40.224888	-25.634089		-2.00	1.601060	-7.044352	7.548166		-2.00	3.452858	9.967543	5.020733
-2.00159246	-47.319908	-47.319908	-25.634089		-2.00	3.450559	-7.825287	13.123500		-2.00	3.452858	5.980525	10.591587
2.99867946	-38.908798	-38.908798	-34.045198		3.00	0.000000	-3.984362	13.904048		-2.00	6.905716	6.163928	2.029184
2.74876480	-39.910311	-37.907286	-30.183111		2.75	1.425426	-3.161392	6.136491		-2.00	8.473313	8.879087	2.029184
2.74862378	-42.770886	-37.907286	-33.043686		-1.50	0.000000	-3.984362	7.815782		-2.00	5.338119	8.879087	2.029184
2.74853121	-44.773910	-37.907286	-35.046711		-1.50	0.000000	-5.729513	10.441765		-2.00	3.452858	8.157437	7.600038
-1.50144465	-47.318935	-37.591735	-30.498661		-1.50	1.511344	-3.111787	10.441765		-2.00	5.020456	10.872596	7.600038
-1.50140916	-42.455335	-37.591735	-35.362261		-2.00	0.000000	-1.848744	13.123500		-2.00	1.885261	10.872596	7.600038
-1.50142498	-45.089461	-37.591735	-32.728136		3.00	6.901118	-7.968724	2.753380		2.75	3.452858	12.287986	6.140475
-2.00130747	-42.456308	-37.592708	-30.497689		3.00	6.901117	-11.953086	8.328714		-1.50	0.000000	11.961051	2.252018
-2.00153221	-47.319908	-37.592708	-35.361289		2.75	10.351676	-9.960905	3.891862		-1.50	1.539974	12.850156	4.836895
-2.00129214	-40.224888	-37.592708	-32.729108		2.75	6.901118	-7.968724	9.467197		-2.00	3.452858	12.144454	2.029184
2.74857904	-47.634485	-37.907286	-28.180086		2.75	11.777102	-9.137935	6.136491		-1.50	13.811432	0.000000	2.252018
2.74871256	-44.773910	-37.907286	-25.319511		2.75	8.926250	-9.137935	6.136491		-1.50	12.271458	0.889105	4.836895
-1.50118576	-40.225861	-37.591735	-27.864536		2.75	8.326543	-7.145754	11.711825		-1.50	10.358574	5.980525	2.252018
-1.50121141	-42.455335	-37.591735	-25.635062		2.75	5.475691	-7.145754	11.711825		-1.50	8.818600	6.869630	4.836895
-2.00133394	-45.088488	-37.592708	-27.865509		-1.50	6.901117	-11.953086	2.240448		-1.50	6.905716	11.961051	2.252018
-2.00136291	-47.319908	-37.592708	-25.634089		-1.50	10.351676	-7.721693	4.866431		2.71780363	-80.859028	22.761880	-55.138922
2.99864742	-38.908798	-43.772398	-29.181599		-1.50	8.412462	-11.080511	4.866431		2.71142674	-80.859028	18.774863	-66.280631
2.74876480	-37.907286	-39.910311	-30.183111		-1.50	5.389773	-11.080511	4.866431		-1.53634785	-80.955708	18.830681	-62.013356
2.74862378	-37.907286	-42.770886	-33.043686		-2.00	6.901118	-7.968724	4.961212		-1.52999545	-80.955708	22.817698	-50.871648
2.74853121	-37.907286	-44.773910	-35.046711		-2.00	10.351676	-11.809649	1.972832		-2.03433677	-80.983331	22.833647	-59.250212
-1.50144465	-37.591735	-47.318935	-30.498661		-2.00	11.952735	-9.036533	1.972832		-2.03201445	-80.983331	18.846630	-53.679359
-1.50140916	-37.591735	-42.455335	-35.362261		-2.00	8.750617	-9.036533	1.972832		2.96363033	-82.868591	27.909119	-64.085713
-1.50142498	-37.591735	-45.089461	-32.728136		-2.00	6.901117	-9.817468	7.548166		2.96595135	-82.868591	23.922102	-58.514860
-2.00130747	-37.592708	-42.456308	-30.497689		-2.00	8.502177	-7.044352	7.548166		2.71708934	-82.868591	27.909119	-57.417403
-2.00153221	-37.592708	-47.319908	-35.361289		-2.00	5.300058	-7.044352	7.548166		2.71940006	-82.868591	23.922102	-51.846547
-2.00129214	-37.592708	-40.224888	-32.729108		3.00	6.901118	-3.984362	13.904048		2.71547924	-80.859028	26.748897	-60.709776
2.74857903	-37.907286	-47.634485	-28.180086		3.00	3.450559	-5.976543	8.328714		2.71803044	-82.868591	26.242546	-55.138922
2.74871256	-37.907286	-44.773910	-25.319511		2.75	6.901118	-3.984362	3.891862		2.71857424	-81.425296	28.742406	-55.138922
-1.50118576	-37.591735	-40.225861	-27.864536		2.75	3.450559	-1.992181	9.467197		2.71819770	-84.311886	28.742406	-55.138922
-1.50121141	-37.591735	-42.455335	-25.635062		2.75	6.901117	-5.630302	6.136491		2.71221888	-81.425296	24.755388	-66.280631
-2.00133394	-37.592708	-45.088488	-27.865509		2.75	8.326543	-3.161392	6.136491		2.71184801	-84.311886	24.755388	-66.280631
-2.00136292	-37.592708	-47.319908	-25.634089		2.75	5.475691	-3.161392	6.136491		-1.53086471	-82.868591	27.909119	-53.456525
-1.50116503	-37.591735	-37.591735	-30.498661		2.75	3.450558	-3.638121	11.711825		-1.53721099	-82.868591	23.922102	-64.598232
-2.00128298	-37.592708	-37.592708	-35.361289		2.75	4.875984	-1.169211	11.711825		-1.53553677	-81.328617	24.811207	-62.013356
2.74886989	-37.907286	-37.907286	-28.180086		2.75	2.025133	-1.169211	11.711825		-1.53593728	-84.408566	24.811207	-62.013356
-2.00105245	-37.592708	-37.592708	-25.634089		-1.50	6.901118	-3.984362	7.815782		-1.53231175	-80.955708	26.804715	-56.442502
2.99860152	-43.772398	-43.772398	-24.317999		-1.50	3.450559	-1.992181	13.391116		-1.52978479	-82.868591	26.130910	-50.871648
2.99853017	-48.635998	-43.772398	-19.454399		-1.50	6.901117	-1.745151	4.866431		-1.52920495	-81.328617	28.798224	-50.871648
2.99858673	-38.908798	-48.635998	-24.317999		-1.50	4.961903	-5.103968	4.866431		-1.52960989	-84.408566	28.798224	-50.871648
2.74864468	-39.910311	-47.634485	-20.455912		-1.50	1.939214	-5.103968	4.866431		-2.03519752	-82.868591	27.909119	-61.829517
2.74864468	-47.634485	-39.910311	-20.455912		-1.50	6.901118	-5.729513	10.441765		-2.03287947	-82.868591	23.922102	-56.258664
2.74853659	-47.634485	-42.770886	-23.316486		-1.50	8.412462	-3.111787	10.441765		-2.03666612	-80.983331	26.820663	-64.821066
2.74869193	-39.910311	-44.773910	-23.316486		-1.50	5.389773	-3.111787	10.441765		-2.03411828	-82.868591	26.099013	-59.250212
2.74853659	-42.770886	-47.634485	-23.316486		-2.00	3.450559	-5.976543	10.536546		-2.03352736	-81.300993	28.814172	-59.250212
2.74869193	-44.773910	-39.910311	-23.316486		-2.00	6.901117	-5.833106	1.972832		-2.03393252	-84.436188	28.814172	-59.250212
2.74865394	-44.773910	-42.770886	-20.455912		-2.00	8.502177	-3.059990	1.972832		-2.03120789	-81.300994	24.827155	-53.679359
2.74865394	-42.770886	-44.773910	-20.455912		-2.00	3.450558	-3.840925	7.548166		-2.03162426	-84.436189	24.827155	-53.679359
-1.50113310	-40.225861	-40.225861	-20.771462		-2.00	5.051618	-1.067809	7.548166		2.96996245	-82.868591	31.896136	-52.944006
-1.50153696	-47.318935	-47.318935	-20.771462		-2.00	1.849499	-1.067809	7.548166		2.96636304	-86.321449	29.902627	-58.514860
-1.50150751	-47.318935	-45.089461	-23.000936		-2.00	6.901117	-1.848744	13.123500		2.71477158	-82.868591	31.896136	-62.988256
-1.50124079	-40.225861	-42.455335	-23.000936		-2.00	5.051618	-5.052171	13.123500		2.71979866	-86.321449	29.902627	-51.846547
-1.50124079	-42.455335	-40.225861	-23.000936		-2.00	1.849499	-5.052171	13.123500		2.71571501	-82.868592	30.229563	-60.709776
-1.50150751	-45.089461	-47.318935	-23.000936		-2.00	12.201175	-7.044352	7.548166		2.71843673	-86.321449	32.223071	-55.138922
-1.50142216	-45.089461	-45.089461	-20.771462		3.00	10.351676	-1.992181	2.753380		2.71264250	-84.878154	30.735914	-66.280631
-1.50127282	-42.455335	-42.455335	-20.771462		3.00	10.351676	-5.976543	8.328714		2.71228220	-87.764744	30.735914	-66.280631
-2.00138078	-42.456308	-45.088488	-23.001909		2.75	13.802235	-3.984362	3.891862		-1.53317659	-82.868591	31.896136	-59.027379
-2.00138078	-45.088488	-42.456308	-23.001909		2.75	10.351676	-1.992181	9.467197		-1.53678597	-86.321449	29.902627	-64.598232
-2.00128902	-45.088488	-40.224888	-20.770489		2.75	13.802234	-5.630302	6.136491		-1.53512365	-84.781475	30.791732	-62.013356
-2.00141495	-42.456308	-47.319908	-20.770489		2.75	12.376809	-3.161392	6.136491		-1.53551152	-87.861424	30.791732	-62.013356
-2.00128902	-40.224888	-45.088488	-20.770489		2.75	10.351676	-3.638121	11.711825		-1.53209282	-82.868591	30.117926	-56.442502
-2.00141494	-47.319908	-42.456308	-20.770489		2.75	8.926250	-1.169211	11.711825		-1.52938610	-86.321449	32.111435	-50.871648
-2.00138773	-47.319908	-40.224888	-23.001909		-1.50	10.351676	-5.976543	2.240448		-2.02887773	-82.868591	31.896136	-50.687810
-2.00138774	-40.224888	-47.319908	-23.001909		-1.50	13.802235	-1.745151	4.866431		-2.03247247	-86.321449	29.902627	-56.258664
2.99872099	-43.772398	-43.772398	-14.590799		-1.50	11.863021	-5.103968	4.866431		-2.03643923	-82.868592	30.086030	-64.821066
2.99881028	-43.772398	-38.908798	-19.454399		-1.50	8.840331	-5.103968	4.866431		-2.03370398	-86.321449	32.079538	-59.250212
2.99870411	-38.908798	-48.635998	-14.590799		-2.00	10.351676	-1.992181	4.961212		-2.03081338	-84.753852	30.807680	-53.679359
2.74847037	-47.634485	-47.634485	-18.452887		-2.00	10.351676	-5.976543	10.536546		-2.03121399	-87.889047	30.807680	-53.679359
2.74892505	-39.910311	-39.910311	-18.452887		-2.00	13.802235	-5.833106	1.972832		2.71314989	-80.859028	30.735914	-66.280631
2.74864073	-47.634485	-42.770886	-13.589287		-2.00	15.403294	-3.059990	1.972832		-1.53463571	-80.955708	30.791732	-62.013356
2.74881686	-39.910311	-44.773910	-13.589287		-2.00	12.201175	-3.059990	1.972832		-2.03032401	-80.983331	30.807680	-53.679359
2.74886470	-39.910311	-42.770886	-15.592312		-2.00	10.351676	-3.840925	7.548166		2.72637749	-80.859028	22.761880	-38.426359
2.74856993	-47.634485	-44.773910	-15.592312		-2.00	11.952736	-1.067809	7.548166		2.72011816	-80.859028	18.774863	-49.568068
2.74864073	-42.770886	-47.634485	-13.589287		-2.00	8.750616	-1.067809	7.548166		-1.52769227	-80.955708	18.830681	-45.300793
2.74881687	-44.773910	-39.910311	-13.589287		3.00	0.000000	3.984362	-13.972624		-1.52147264	-80.955708	22.817698	-34.159086
2.74856993	-44.773910	-47.634485	-15.592312		3.00	0.000000	0.000000	-8.397290		-2.02572079	-80.983331	22.833647	-42.537650
2.74886470	-42.770886	-39.910311	-15.592312		2.75	3.450559	1.992181	-12.834142		-2.02344613	-80.983331	18.846630	-36.966796
2.74873923	-42.770886	-42.770886	-18.452887		2.75	0.000000	3.984362	-7.258806		2.97226218	-82.868591	27.909119	-47.373151
2.74862201	-44.773910	-44.773910	-18.452887		2.75	3.450558	0.346241	-10.589512		2.97454819	-82.868591	23.922102	-41.802297
-1.50132554	-47.318935	-40.225861	-18.137336		2.75	4.875985	2.815151	-10.589512		2.72566429	-82.868591	27.909119	-40.704840
-1.50132555	-40.225861	-47.318935	-18.137336		2.75	2.025133	2.815151	-10.589512		2.72792749	-82.868591	23.922102	-35.133985
-1.50122784	-40.225861	-45.089461	-15.907862		2.75	1.425425	4.807332	-5.014178		2.72409630	-80.859028	26.748897	-43.997213
-1.50136178	-47.318935	-42.455335	-15.907862		-1.50	3.450559	1.992181	-8.910221		2.72658756	-82.868591	26.242546	-38.426359
-1.50141068	-47.318935	-45.089461	-13.273737		-1.50	0.000000	0.000000	-14.485555		2.72712854	-81.425296	28.742406	-38.426359
-1.50110862	-40.225861	-42.455335	-13.273737		-1.50	3.450559	4.231392	-11.859573		2.72674505	-84.311886	28.742406	-38.426359
-1.50122784	-45.089461	-40.225861	-15.907862		-1.50	1.511345	0.872575	-11.859573		2.72088532	-81.425296	24.755388	-49.568068
-1.50136179	-42.455335	-47.318935	-15.907862		-1.50	4.961903	2.864756	-6.284239		2.72049869	-84.311886	24.755388	-49.568068
-1.50110862	-42.455335	-40.225861	-13.273737		-1.50	1.939214	2.864756	-6.284239		-1.52232928	-82.868591	27.909119	-36.743963
-1.50141068	-45.089461	-47.318935	-13.273737		-2.00	0.000000	3.984362	-11.764792		-1.52856236	-82.868591	23.922102	-47.885670
-1.50131809	-42.455335	-45.089461	-18.137336		-2.00	3.450559	0.143437	-14.753172		-1.52690392	-81.328617	24.811207	-45.300793
-1.50131809	-45.089461	-42.455335	-18.137336		-2.00	5.051618	2.916553	-14.753172		-1.52731909	-84.408566	24.811207	-45.300793
-2.00136942	-45.088488	-45.088488	-15.906889		-2.00	1.849499	2.916553	-14.753172		-1.52373674	-80.955708	26.804715	-39.729939
-2.00121050	-42.456308	-42.456308	-15.906889		-2.00	1.601060	4.908734	-9.177838		-1.52127350	-82.868591	26.130910	-34.159086
-2.00126814	-42.456308	-45.088488	-13.274709		3.00	0.000000	7.968724	-2.821956		-1.52069760	-81.328617	28.798224	-34.159086
-2.00126814	-45.088488	-42.456308	-13.274709		2.75	0.000000	7.968724	-12.834142		-1.52110555	-84.408566	28.798224	-34.159086
-2.00116744	-42.456308	-40.224888	-18.138309		2.75	1.425426	8.791694	-10.589512		-2.02658354	-82.868591	27.909119	-45.116955
-2.00145353	-45.088488	-47.319908	-18.138309		2.75	0.000000	10.307146	0.561157		-2.02430469	-82.868591	23.922102	-39.546101
-2.00145353	-47.319908	-45.088488	-18.138309		-1.50	0.000000	7.968724	-8.910221		-2.02801551	-80.983331	26.820663	-48.108503
-2.00116744	-40.224888	-42.456308	-18.138309		-1.50	0.000000	10.207935	-11.859573		-2.02552114	-82.868591	26.099013	-42.537650
-2.00106051	-40.224888	-40.224888	-15.906889		-1.50	0.000000	6.223573	-6.284239		-2.02493241	-81.300993	28.814172	-42.537650
-2.00149102	-47.319908	-47.319908	-15.906889		-1.50	1.511344	8.841299	-6.284239		-2.02534852	-84.436188	28.814172	-42.537650
-2.00127601	-47.319908	-40.224888	-13.274709		-2.00	0.000000	6.119980	-14.753172		-2.02265806	-81.300994	24.827155	-36.966796
-2.00127602	-40.224888	-47.319908	-13.274709		-2.00	0.000000	10.104341	-3.602504		-2.02308250	-84.436189	24.827155	-36.966796
2.99888867	-38.908798	-38.908798	-24.317999		3.00	10.351676	1.992181	-2.821956		2.97848346	-82.868591	31.896136	-36.231443
2.74896063	-39.910311	-37.907286	-20.455912		3.00	6.901118	3.984362	-13.972624		2.97493304	-86.321449	29.902627	-41.802297
2.74881155	-42.770886	-37.907286	-23.316486		3.00	6.901117	0.000000	-8.397290		2.72338251	-82.868591	31.896136	-46.275694
-1.50128984	-47.318935	-37.591735	-20.771462		2.75	6.901118	3.984362	-7.258806		2.72830947	-86.321449	29.902627	-35.133985
-1.50125039	-45.089461	-37.591735	-23.000936		2.75	6.901117	0.000000	-1.683472		2.72431264	-82.868592	30.229563	-43.997213
-2.00112486	-42.456308	-37.592708	-20.770489		2.75	10.351676	0.346241	-10.589512		2.72697329	-86.321449	32.223071	-38.426359
-2.00108714	-40.224888	-37.592708	-23.001909		2.75	11.777102	2.815151	-10.589512		2.72127267	-84.878154	30.735914	-49.568068
2.99905396	-38.908798	-38.908798	-14.590799		2.75	8.926250	2.815151	-10.589512		2.72090177	-87.764744	30.735914	-49.568068
2.74872198	-47.634485	-37.907286	-18.452887		2.75	6.901117	2.338422	-5.014178		-1.52459814	-82.868591	31.896136	-42.314816
2.74895444	-42.770886	-37.907286	-13.589287		2.75	8.326543	4.807332	-5.014178		-1.52817021	-86.321449	29.902627	-47.885670
2.74885653	-44.773910	-37.907286	-15.592312		2.75	5.475691	4.807332	-5.014178		-1.52652374	-84.781475	30.791732	-45.300793
-1.50100061	-40.225861	-37.591735	-18.137336		2.75	10.351676	4.330603	0.561157		-1.52692081	-87.861424	30.791732	-45.300793
-1.50105167	-42.455335	-37.591735	-15.907862		-1.50	10.351676	1.992181	-8.910221		-1.52353309	-82.868591	30.117926	-39.729939
-1.50111964	-45.089461	-37.591735	-13.273737		-1.50	6.901118	3.984362	-3.334887		-1.52088799	-86.321449	32.111435	-34.159086
-2.00117781	-45.088488	-37.592708	-18.138309		-1.50	6.901117	0.000000	-14.485555		-2.02038019	-82.868591	31.896136	-33.975248
-2.00122869	-47.319908	-37.592708	-15.906889		-1.50	8.412462	0.872575	-11.859573		-2.02392143	-86.321449	29.902627	-39.546101
-2.00093081	-40.224888	-37.592708	-13.274709		-1.50	5.389773	0.872575	-11.859573		-2.02780892	-82.868592	30.086030	-48.108503
2.99881028	-38.908798	-43.772398	-19.454399		-1.50	10.351676	0.247030	-6.284239		-2.02513307	-86.321449	32.079538	-42.537650
2.74896063	-37.907286	-39.910311	-20.455912		-1.50	11.863020	2.864756	-6.284239		-2.02228525	-84.753852	30.807680	-36.966796
2.74881155	-37.907286	-42.770886	-23.316486		-1.50	8.840332	2.864756	-6.284239		-2.02268922	-87.889047	30.807680	-36.966796
-1.50128985	-37.591735	-47.318935	-20.771462		-1.50	6.901117	2.239212	-0.708903		2.72179790	-80.859028	30.735914	-49.568068
-1.50125039	-37.591735	-45.089461	-23.000936		-1.50	8.412462	4.856937	-0.708903		-1.52602152	-80.955708	30.791732	-45.300793
-2.00112486	-37.592708	-42.456308	-20.770489		-2.00	10.351676	1.992181	-0.614124		-2.02178970	-80.983331	30.807680	-36.966796
-2.00108714	-37.592708	-40.224888	-23.001909		-2.00	6.901118	3.984362	-11.764792		2.73472508	-80.859028	22.761880	-21.713797
2.74872198	-37.907286	-47.634485	-18.452887		-2.00	6.901117	0.000000	-6.189458		2.72863493	-80.859028	18.774863	-32.855506
2.74895443	-37.907286	-42.770886	-13.589287		-2.00	6.901117	2.135618	-9.177838		-1.51923569	-80.955708	18.830681	-28.588230
2.74885653	-37.907286	-44.773910	-15.592312		-2.00	8.502177	4.908734	-9.177838		-1.51318954	-80.955708	22.817698	-17.446523
-1.50100062	-37.591735	-40.225861	-18.137336		-2.00	5.300058	4.908734	-9.177838		-2.01731154	-80.983331	22.833647	-25.825087
-1.50105167	-37.591735	-42.455335	-15.907862		-2.00	10.351676	4.127799	-3.602504		-2.01511834	-80.983331	18.846630	-20.254234
-1.50111965	-37.591735	-45.089461	-13.273737		-2.00	8.502177	0.924372	-3.602504		2.98072940	-82.868591	27.909119	-30.660588
-2.00117781	-37.592708	-45.088488	-18.138309		2.75	8.326543	0.822970	0.561157		2.98295001	-82.868591	23.922102	-25.089735
-2.00122870	-37.592708	-47.319908	-15.906889		3.00	6.901118	7.968724	-2.821956		2.73404880	-82.868591	27.909119	-23.992277
-2.00093082	-37.592708	-40.224888	-13.274709		3.00	3.450559	5.976543	-8.397290		2.73623808	-82.868591	23.922102	-18.421422
-1.50094974	-37.591735	-37.591735	-20.771462		2.75	3.450559	9.960905	-7.258806		2.73252050	-80.859028	26.748897	-27.284651
2.74907010	-37.907286	-37.907286	-18.452887		2.75	6.901117	6.322784	-10.589512		2.73494280	-82.868591	26.242546	-21.713797
-2.00086229	-37.592708	-37.592708	-15.906889		2.75	8.326543	8.791694	-10.589512		2.73547685	-81.425296	28.742406	-21.713797
2.99860946	-48.635998	-43.772398	-9.727200		2.75	5.475691	8.791694	-10.589512		2.73510684	-84.311886	28.742406	-21.713797
2.74874235	-39.910311	-47.634485	-10.728712		2.75	3.450558	8.314965	-5.014178		2.72938627	-81.425296	24.755388	-32.855506
2.74874236	-47.634485	-39.910311	-10.728712		2.75	4.875984	10.783875	-5.014178		2.72899652	-84.311886	24.755388	-32.855506
2.74875266	-44.773910	-42.770886	-10.728712		2.75	2.025133	10.783875	-5.014178		-1.51399595	-82.868591	27.909119	-20.031400
2.74875266	-42.770886	-44.773910	-10.728712		2.75	6.901117	10.307146	0.561157		-1.52008188	-82.868591	23.922102	-31.173107
-1.50100531	-40.225861	-40.225861	-11.044262		-1.50	6.901118	7.968724	-8.910221		-1.51845850	-81.328617	24.811207	-28.588230
-1.50145634	-47.318935	-47.318935	-11.044262		-1.50	3.450559	9.960905	-3.334887		-1.51887105	-84.408566	24.811207	-28.588230
-1.50132968	-45.089461	-45.089461	-11.044262		-1.50	3.450559	5.976543	-14.485555		-1.51537183	-80.955708	26.804715	-23.017377
-1.50116311	-42.455335	-42.455335	-11.044262		-1.50	4.961903	6.849118	-11.859573		-1.51297498	-82.868591	26.130910	-17.446523
-2.00118130	-45.088488	-40.224888	-11.043290		-1.50	1.939214	6.849118	-11.859573		-1.51240783	-81.328617	28.798224	-17.446523
-2.00132169	-42.456308	-47.319908	-11.043290		-1.50	6.901118	6.223573	-6.284239		-1.51279432	-84.408566	28.798224	-17.446523
-2.00118131	-40.224888	-45.088488	-11.043290		-1.50	8.412462	8.841299	-6.284239		-2.01814357	-82.868591	27.909119	-28.404392
-2.00132169	-47.319908	-42.456308	-11.043290		-1.50	5.389773	8.841299	-6.284239		-2.01593343	-82.868591	23.922102	-22.833539
2.99878285	-43.772398	-43.772398	-4.863600		-1.50	4.961903	10.833480	-0.708903		-2.01953707	-80.983331	26.820663	-31.395941
2.99891909	-43.772398	-38.908798	-9.727200		-1.50	1.939214	10.833480	-0.708903		-2.01711173	-82.868591	26.099013	-25.825087
2.99876486	-38.908798	-48.635998	-4.863600		-2.00	6.901118	7.968724	-0.614124		-2.01652933	-81.300993	28.814172	-25.825087
2.74853851	-47.634485	-47.634485	-8.725687		-2.00	3.450559	9.960905	-11.764792		-2.01693727	-84.436188	28.814172	-25.825087
2.74903818	-39.910311	-39.910311	-8.725687		-2.00	3.450559	5.976543	-6.189458		-2.01433073	-81.300994	24.827155	-20.254234
2.74877688	-39.910311	-47.634485	-1.001512		-2.00	3.450558	8.112161	-9.177838		-2.01473847	-84.436189	24.827155	-20.254234
2.74877690	-47.634485	-39.910311	-1.001512		-2.00	5.051618	10.885277	-9.177838		2.98681253	-82.868591	31.896136	-19.518881
2.74869070	-47.634485	-42.770886	-3.862087		-2.00	1.849499	10.885277	-9.177838		2.98334082	-86.321449	29.902627	-25.089735
2.74887709	-39.910311	-44.773910	-3.862087		-2.00	6.901117	10.104341	-3.602504		2.73183128	-82.868591	31.896136	-29.563131
2.74894538	-39.910311	-42.770886	-5.865112		-2.00	5.051618	6.900915	-3.602504		2.73664479	-86.321449	29.902627	-18.421422
2.74862853	-47.634485	-44.773910	-5.865112		-2.00	1.849499	6.900915	-3.602504		2.73273645	-82.868592	30.229563	-27.284651
2.74869070	-42.770886	-47.634485	-3.862087		3.00	3.450559	13.945267	-2.821956		2.73534513	-86.321449	32.223071	-21.713797
2.74887711	-44.773910	-39.910311	-3.862087		3.00	0.000000	11.953086	-8.397290		2.72976001	-84.878154	30.735914	-32.855506
2.74862852	-44.773910	-47.634485	-5.865112		2.75	0.000000	11.953086	-1.683472		2.72938966	-87.764744	30.735914	-32.855506
2.74894538	-42.770886	-39.910311	-5.865112		-1.50	3.450559	12.200116	-6.284239		-1.51619564	-82.868591	31.896136	-25.602254
2.74883203	-42.770886	-42.770886	-8.725687		-2.00	3.450559	13.945267	-0.614124		-1.51969847	-86.321449	29.902627	-31.173107
2.74870341	-44.773910	-44.773910	-8.725687		-2.00	0.000000	11.953086	-6.189458		-1.51808199	-84.781475	30.791732	-28.588230
2.74878754	-44.773910	-42.770886	-1.001512		-2.00	1.601060	12.877458	-3.602504		-1.51847379	-87.861424	30.791732	-28.588230
2.74878754	-42.770886	-44.773910	-1.001512		2.75	1.425426	12.776056	0.561157		-1.51516156	-82.868591	30.117926	-23.017377
-1.50095821	-40.225861	-40.225861	-1.317063		2.75	13.802235	3.984362	-7.258806		-1.51256080	-86.321449	32.111435	-17.446523
-1.50142649	-47.318935	-47.318935	-1.317063		2.75	13.802235	0.000000	-1.683472		-2.01207826	-82.868591	31.896136	-17.262685
-1.50124145	-47.318935	-40.225861	-8.410137		2.75	13.802234	2.338422	-5.014178		-2.01553817	-86.321449	29.902627	-22.833539
-1.50124146	-40.225861	-47.318935	-8.410137		2.75	12.376809	4.807332	-5.014178		-2.01933664	-82.868592	30.086030	-31.395941
-1.50115212	-40.225861	-45.089461	-6.180663		-1.50	13.802235	3.984362	-3.334887		-2.01671819	-86.321449	32.079538	-25.825087
-1.50129635	-47.318935	-42.455335	-6.180663		-1.50	13.802234	2.239212	-0.708903		-2.01393774	-84.753852	30.807680	-20.254234
-1.50136545	-47.318935	-45.089461	-3.546537		-1.50	15.313579	4.856937	-0.708903		-2.01432563	-87.889047	30.807680	-20.254234
-1.50104644	-40.225861	-42.455335	-3.546537		-1.50	12.290890	4.856937	-0.708903		2.73028618	-80.859028	30.735914	-32.855506
-1.50115211	-45.089461	-40.225861	-6.180663		-2.00	13.802235	0.000000	-6.189458		-1.51758552	-80.955708	30.791732	-28.588230
-1.50129636	-42.455335	-47.318935	-6.180663		-2.00	12.201175	4.908734	-9.177838		-2.01346285	-80.983331	30.807680	-20.254234
-1.50104643	-42.455335	-40.225861	-3.546537		-2.00	15.403294	0.924372	-3.602504		2.74283172	-80.859028	22.761880	-5.001234
-1.50136546	-45.089461	-47.318935	-3.546537		-2.00	12.201175	0.924372	-3.602504		2.73689573	-80.859028	18.774863	-16.142943
-1.50129549	-45.089461	-45.089461	-1.317063		2.75	15.227660	0.822970	0.561157		-1.51104122	-80.955708	18.830681	-11.875668
-1.50112262	-42.455335	-42.455335	-1.317063		2.75	12.376809	0.822970	0.561157		-1.50512755	-80.955708	22.817698	-0.733961
-1.50123330	-42.455335	-45.089461	-8.410137		3.00	10.351676	5.976543	-8.397290		-2.00914995	-80.983331	22.833647	-9.112525
-1.50123330	-45.089461	-42.455335	-8.410137		2.75	10.351676	9.960905	-7.258806		-2.00703969	-80.983331	18.846630	-3.541671
-2.00130456	-45.088488	-45.088488	-6.179690		2.75	10.351676	5.976543	-1.683472		2.74492693	-80.859028	18.774863	0.569619
-2.00113337	-42.456308	-42.456308	-6.179690		2.75	10.351676	8.314965	-5.014178		2.98898490	-82.868591	27.909119	-13.948026
-2.00121536	-42.456308	-45.088488	-3.547510		2.75	8.926250	10.783875	-5.014178		2.99112880	-82.868591	23.922102	-8.377172
-2.00121535	-45.088488	-42.456308	-3.547510		-1.50	10.351676	9.960905	-3.334887		2.74222632	-82.868591	27.909119	-7.279715
-2.00114152	-45.088488	-40.224888	-1.316090		-1.50	10.351676	8.215755	-0.708903		2.74434583	-82.868591	23.922102	-1.708860
-2.00128721	-42.456308	-47.319908	-1.316090		-1.50	11.863020	10.833480	-0.708903		2.74070968	-80.859028	26.748897	-10.572088
-2.00106752	-42.456308	-40.224888	-8.411109		-1.50	8.840331	10.833480	-0.708903		2.74309093	-82.868591	26.242546	-5.001234
-2.00138089	-45.088488	-47.319908	-8.411109		-2.00	13.802235	7.968724	-0.614124		2.74361413	-81.425296	28.742406	-5.001234
-2.00114154	-40.224888	-45.088488	-1.316090		-2.00	10.351676	5.976543	-6.189458		2.74328289	-84.311886	28.742406	-5.001234
-2.00128720	-47.319908	-42.456308	-1.316090		-2.00	10.351676	8.112161	-9.177838		2.73765480	-81.425296	24.755388	-16.142943
-2.00138088	-47.319908	-45.088488	-8.411109		-2.00	11.952736	6.900915	-3.602504		2.73728752	-84.311886	24.755388	-16.142943
-2.00106753	-40.224888	-42.456308	-8.411109		-2.00	8.750616	6.900915	-3.602504		-1.50585787	-82.868591	27.909119	-3.318837
-2.00097042	-40.224888	-40.224888	-6.179690		2.75	11.777102	6.799513	0.561157		-1.51182530	-82.868591	23.922102	-14.460545
-2.00143458	-47.319908	-47.319908	-6.179690		2.75	8.926250	6.799513	0.561157		-1.51025078	-81.328617	24.811207	-11.875668
-2.00122365	-47.319908	-40.224888	-3.547510		2.75	6.901117	11.953086	-1.683472		-1.51063156	-84.408566	24.811207	-11.875668
-2.00122366	-40.224888	-47.319908	-3.547510		-1.50	6.901117	14.192297	-0.708903		-1.50723432	-80.955708	26.804715	-6.304814
2.74909842	-39.910311	-37.907286	-10.728712		-2.00	6.901117	11.953086	-6.189458		-1.50486675	-82.868591	26.130910	-0.733961
-1.50118222	-47.318935	-37.591735	-11.044262		-2.00	8.502177	12.877458	-3.602504		-1.50431173	-81.328617	28.798224	-0.733961
-2.00099596	-42.456308	-37.592708	-11.043290		-2.00	5.300058	12.877458	-3.602504		-1.50465156	-84.408566	28.798224	-0.733961
2.99914076	-38.908798	-38.908798	-4.863600		2.75	8.326543	12.776056	0.561157		-2.00991566	-82.868591	27.909119	-11.691830
2.74881305	-47.634485	-37.907286	-8.725687		2.75	5.475692	12.776056	0.561157		-2.00778077	-82.868591	23.922102	-6.120976
2.74914687	-39.910311	-37.907286	-1.001512		3.00	3.450559	1.992181	13.904048		-2.01129056	-80.983331	26.820663	-14.683378
2.74902362	-42.770886	-37.907286	-3.862087		3.00	0.000000	0.000000	8.328714		-2.00891876	-82.868591	26.099013	-9.112525
2.74893654	-44.773910	-37.907286	-5.865112		2.75	0.000000	3.984362	9.467197		-2.00834743	-81.300993	28.814172	-9.112525
-1.50114245	-47.318935	-37.591735	-1.317063		2.75	0.000000	0.000000	15.042531		-2.00871954	-84.436188	28.814172	-9.112525
-1.50088186	-40.225861	-37.591735	-8.410137		2.75	1.425425	4.807332	11.711825		-2.00622617	-81.300994	24.827155	-3.541671
-1.50096076	-42.455335	-37.591735	-6.180663		-1.50	0.000000	3.984362	13.391116		-2.00658746	-84.436189	24.827155	-3.541671
-1.50105813	-45.089461	-37.591735	-3.546537		-1.50	3.450559	0.247030	10.441765		2.74572212	-81.425296	24.755388	0.569619
-2.00094844	-42.456308	-37.592708	-1.316090		-1.50	4.961903	2.864756	10.441765		2.74540257	-84.311886	24.755388	0.569619
-2.00107899	-45.088488	-37.592708	-8.411109		-1.50	1.939214	2.864756	10.441765		2.99496325	-82.868591	31.896136	-2.806318
-2.00115303	-47.319908	-37.592708	-6.179690		-2.00	0.000000	0.000000	10.536546		2.99157429	-86.321449	29.902627	-8.377172
-2.00085688	-40.224888	-37.592708	-3.547510		-2.00	1.601060	4.908734	7.548166		2.74008167	-82.868591	31.896136	-12.850568
2.99891908	-38.908798	-43.772398	-9.727200		-2.00	3.450559	4.127799	13.123500		2.74482452	-86.321449	29.902627	-1.708860
2.74909842	-37.907286	-39.910311	-10.728712		-2.00	1.601060	0.924372	13.123500		2.74095697	-82.868592	30.229563	-10.572088
-1.50118223	-37.591735	-47.318935	-11.044262		3.00	0.000000	7.968724	13.904048		2.74355730	-86.321449	32.223071	-5.001234
-2.00099597	-37.592708	-42.456308	-11.043290		2.75	0.000000	7.968724	3.891862		2.73806178	-84.878154	30.735914	-16.142943
2.74881303	-37.907286	-47.634485	-8.725687		2.75	1.425426	8.791694	6.136491		2.73771140	-87.764744	30.735914	-16.142943
2.74914686	-37.907286	-39.910311	-1.001512		-1.50	0.000000	7.968724	7.815782		-1.50798835	-82.868591	31.896136	-8.889691
2.74902360	-37.907286	-42.770886	-3.862087		-1.50	0.000000	10.207935	4.866431		-1.51140524	-86.321449	29.902627	-14.460545
2.74893652	-37.907286	-44.773910	-5.865112		-1.50	0.000000	6.223573	10.441765		-1.50982708	-84.781475	30.791732	-11.875668
-1.50114247	-37.591735	-47.318935	-1.317063		-1.50	1.511344	8.841299	10.441765		-1.51019187	-87.861424	30.791732	-11.875668
-1.50088186	-37.591735	-40.225861	-8.410137		-2.00	1.601059	8.893096	1.972832		-1.50698652	-82.868591	30.117926	-6.304814
-1.50096077	-37.591735	-42.455335	-6.180663		3.00	6.901118	3.984362	2.753380		-1.50437860	-86.321449	32.111435	-0.733961
-1.50105815	-37.591735	-45.089461	-3.546537		3.00	6.901117	0.000000	8.328714		-2.00394467	-82.868591	31.896136	-0.550122
-2.00094845	-37.592708	-42.456308	-1.316090		2.75	10.351676	1.992181	3.891862		-2.00732454	-86.321449	29.902627	-6.120976
-2.00107901	-37.592708	-45.088488	-8.411109		2.75	6.901118	3.984362	9.467197		-2.01106847	-82.868592	30.086030	-14.683378
-2.00115305	-37.592708	-47.319908	-6.179690		2.75	10.351676	0.346241	6.136491		-2.00847219	-86.321449	32.079538	-9.112525
-2.00085689	-37.592708	-40.224888	-3.547510		2.75	11.777102	2.815151	6.136491		-2.00576088	-84.753852	30.807680	-3.541671
-1.50079508	-37.591735	-37.591735	-11.044262		2.75	8.926250	2.815151	6.136491		-2.00611130	-87.889047	30.807680	-3.541671
2.74920114	-37.907286	-37.907286	-8.725687		2.75	6.901117	2.338422	11.711825		2.74621096	-84.878154	30.735914	0.569619
-1.50073814	-37.591735	-37.591735	-1.317063		2.75	8.326543	4.807332	11.711825		2.74589853	-87.764744	30.735914	0.569619
-2.00075284	-37.592708	-37.592708	-6.179690		2.75	5.475691	4.807332	11.711825		2.73855734	-80.859028	30.735914	-16.142943
2.99863328	-48.635998	-43.772398	0.000000		-1.50	10.351676	1.992181	7.815782		-1.50936822	-80.955708	30.791732	-11.875668
2.99877516	-43.772398	-43.772398	4.863600		-1.50	6.901118	3.984362	13.391116		-2.00533739	-80.983331	30.807680	-3.541671
2.99895134	-43.772398	-38.908798	0.000000		-1.50	6.901117	0.000000	2.240448		2.74664590	-80.859028	30.735914	0.569619
2.99859782	-48.635998	-43.772398	9.727200		-1.50	10.351676	4.231392	4.866431		2.75082432	-80.859028	22.761880	11.711328
2.99875741	-38.908798	-48.635998	4.863600		-1.50	8.412462	0.872575	4.866431		-1.50304259	-80.955708	18.830681	4.836895
2.74855489	-47.634485	-47.634485	1.001512		-1.50	10.351676	0.247030	10.441765		-1.49712904	-80.955708	22.817698	15.978602
2.74906421	-39.910311	-39.910311	1.001512		-1.50	11.863020	2.864756	10.441765		-2.00114469	-80.983331	22.833647	7.600038
2.74874200	-39.910311	-47.634485	8.725687		-1.50	8.840332	2.864756	10.441765		-1.99906745	-80.983331	18.846630	13.170891
2.74874202	-47.634485	-39.910311	8.725687		-2.00	6.901118	3.984362	4.961212		2.75290320	-80.859028	18.774863	17.282182
2.74867747	-47.634485	-42.770886	5.865112		-2.00	6.901117	0.000000	10.536546		2.99707665	-82.868591	27.909119	2.764537
2.74886034	-39.910311	-44.773910	5.865112		-2.00	10.351676	0.143437	1.972832		2.99917424	-82.868591	23.922102	8.335391
2.74894431	-39.910311	-42.770886	3.862087		-2.00	11.952735	2.916553	1.972832		2.75029145	-82.868591	27.909119	9.432848
2.74862859	-47.634485	-44.773910	3.862087		-2.00	8.750617	2.916553	1.972832		2.75238610	-82.868591	23.922102	15.003703
2.74867746	-42.770886	-47.634485	5.865112		-2.00	6.901117	2.135618	7.548166		2.74874152	-80.859028	26.748897	6.140475
2.74886036	-44.773910	-39.910311	5.865112		-2.00	8.502177	4.908734	7.548166		2.75114338	-82.868591	26.242546	11.711328
2.74862859	-44.773910	-47.634485	3.862087		-2.00	5.300058	4.908734	7.548166		2.75165598	-81.425296	28.742406	11.711328
2.74894432	-42.770886	-39.910311	3.862087		-2.00	8.502177	0.924372	13.123500		2.75137443	-84.311886	28.742406	11.711328
2.74885377	-42.770886	-42.770886	1.001512		-2.00	5.300058	0.924372	13.123500		-1.49779545	-82.868591	27.909119	13.393725
2.74872269	-44.773910	-44.773910	1.001512		3.00	3.450559	9.960905	2.753380		-1.50374939	-82.868591	23.922102	2.252018
2.74875220	-44.773910	-42.770886	8.725687		3.00	3.450559	5.976543	8.328714		-1.50221465	-81.328617	24.811207	4.836895
2.74875219	-42.770886	-44.773910	8.725687		2.75	6.901118	7.968724	3.891862		-1.50254062	-84.408566	24.811207	4.836895
-1.50100195	-40.225861	-40.225861	8.410137		2.75	3.450559	9.960905	9.467197		-1.49921285	-80.955708	26.804715	10.407748
-1.50145219	-47.318935	-47.318935	8.410137		2.75	6.901117	6.322784	6.136491		-1.49681170	-82.868591	26.130910	15.978602
-1.50122342	-47.318935	-40.225861	1.317063		2.75	8.326543	8.791694	6.136491		-1.49626690	-81.328617	28.798224	15.978602
-1.50122344	-40.225861	-47.318935	1.317063		2.75	5.475691	8.791694	6.136491		-1.49655516	-84.408566	28.798224	15.978602
-1.50115029	-40.225861	-45.089461	3.546537		2.75	3.450558	8.314965	11.711825		-2.00183592	-82.868591	27.909119	5.020733
-1.50129437	-47.318935	-42.455335	3.546537		2.75	2.025133	10.783875	11.711825		-1.99974039	-82.868591	23.922102	10.591587
-1.50137967	-47.318935	-45.089461	6.180663		-1.50	6.901118	7.968724	7.815782		-2.00323198	-80.983331	26.820663	2.029184
-1.50106751	-40.225861	-42.455335	6.180663		-1.50	6.901117	10.207935	4.866431		-2.00085921	-82.868591	26.099013	7.600038
-1.50115027	-45.089461	-40.225861	3.546537		-1.50	4.961903	6.849118	4.866431		-2.00030009	-81.300993	28.814172	7.600038
-1.50129438	-42.455335	-47.318935	3.546537		-1.50	1.939214	6.849118	4.866431		-2.00061871	-84.436188	28.814172	7.600038
-1.50106750	-42.455335	-40.225861	6.180663		-1.50	6.901118	6.223573	10.441765		-1.99821209	-81.300994	24.827155	13.170891
-1.50137968	-45.089461	-47.318935	6.180663		-1.50	8.412462	8.841299	10.441765		-1.99851566	-84.436189	24.827155	13.170891
-1.50132558	-45.089461	-45.089461	8.410137		-1.50	5.389773	8.841299	10.441765		2.75374576	-81.425296	24.755388	17.282182
-1.50115927	-42.455335	-42.455335	8.410137		-2.00	3.450559	9.960905	4.961212		2.75347767	-84.311886	24.755388	17.282182
-1.50121516	-42.455335	-45.089461	1.317063		-2.00	3.450559	5.976543	10.536546		3.00305122	-82.868591	31.896136	13.906244
-1.50121515	-45.089461	-42.455335	1.317063		-2.00	6.901117	6.119980	1.972832		2.99970765	-86.321449	29.902627	8.335391
-2.00130259	-45.088488	-45.088488	3.547510		-2.00	8.502177	8.893096	1.972832		2.74818898	-82.868591	31.896136	3.861994
-2.00113158	-42.456308	-42.456308	3.547510		-2.00	5.300058	8.893096	1.972832		2.75295445	-86.321449	29.902627	15.003703
-2.00123255	-42.456308	-45.088488	6.179690		-2.00	3.450558	8.112161	7.548166		2.74904504	-82.868592	30.229563	6.140475
-2.00123255	-45.088488	-42.456308	6.179690		-2.00	5.051618	10.885277	7.548166		2.75169842	-86.321449	32.223071	11.711328
-2.00117740	-45.088488	-40.224888	8.411109		-2.00	1.849499	10.885277	7.548166		-1.49989560	-82.868591	31.896136	7.822871
-2.00131760	-42.456308	-47.319908	8.411109		-2.00	5.051618	6.900915	13.123500		-1.50324935	-86.321449	29.902627	2.252018
-2.00104651	-42.456308	-40.224888	1.316090		-2.00	1.849499	6.900915	13.123500		-1.50170096	-84.781475	30.791732	4.836895
-2.00136509	-45.088488	-47.319908	1.316090		3.00	0.000000	11.953086	8.328714		-1.50202271	-87.861424	30.791732	4.836895
-2.00117741	-40.224888	-45.088488	8.411109		2.75	3.450559	13.945267	3.891862		-1.49890959	-82.868591	30.117926	10.407748
-2.00131758	-47.319908	-42.456308	8.411109		2.75	3.450558	12.299327	6.136491		-1.49623541	-86.321449	32.111435	15.978602
-2.00136509	-47.319908	-45.088488	1.316090		2.75	2.025133	14.768237	6.136491		-1.99585307	-82.868591	31.896136	16.162440
-2.00104651	-40.224888	-42.456308	1.316090		-1.50	0.000000	11.953086	2.240448		-1.99919483	-86.321449	29.902627	10.591587
-2.00096895	-40.224888	-40.224888	3.547510		-1.50	1.511345	12.825661	4.866431		-2.00296103	-82.868592	30.086030	2.029184
-2.00143256	-47.319908	-47.319908	3.547510		-2.00	0.000000	11.953086	10.536546		-2.00032615	-86.321449	32.079538	7.600038
-2.00124064	-47.319908	-40.224888	6.179690		-2.00	3.450559	12.096523	1.972832		-1.99765056	-84.753852	30.807680	13.170891
-2.00124066	-40.224888	-47.319908	6.179690		-2.00	5.051618	14.869639	1.972832		-1.99795608	-87.889047	30.807680	13.170891
2.99890078	-43.772398	-38.908798	9.727200		-2.00	1.849499	14.869639	1.972832		2.75432858	-84.878154	30.735914	17.282182
2.74851718	-47.634485	-47.634485	10.728712		3.00	13.802235	3.984362	2.753380		2.75405629	-87.764744	30.735914	17.282182
2.74899829	-39.910311	-39.910311	10.728712		3.00	13.802235	0.000000	8.328714		-1.50130353	-80.955708	30.791732	4.836895
2.74880080	-42.770886	-42.770886	10.728712		-1.50	13.802235	0.000000	2.240448		-1.99728916	-80.983331	30.807680	13.170891
2.74867685	-44.773910	-44.773910	10.728712		-1.50	15.313579	0.872575	4.866431		2.75469975	-80.859028	30.735914	17.282182
-1.50127422	-47.318935	-40.225861	11.044262		-1.50	12.290890	0.872575	4.866431		2.75890129	-80.859028	22.761880	28.423891
-1.50127424	-40.225861	-47.318935	11.044262		-2.00	13.802235	3.984362	4.961212		-1.49504314	-80.955708	18.830681	21.549457
-1.50126646	-42.455335	-45.089461	11.044262		-2.00	15.651734	2.916553	1.972832		-1.48900502	-80.955708	22.817698	32.691165
-1.50126645	-45.089461	-42.455335	11.044262		-2.00	13.802234	2.135618	7.548166		-1.99310181	-80.983331	22.833647	24.312600
-2.00110792	-42.456308	-40.224888	11.043290		-2.00	12.201175	4.908734	7.548166		-1.99099446	-80.983331	18.846630	29.883454
-2.00140839	-45.088488	-47.319908	11.043290		3.00	10.351676	9.960905	2.753380		2.76102161	-80.859028	18.774863	33.994744
-2.00140838	-47.319908	-45.088488	11.043290		3.00	10.351676	5.976543	8.328714		3.00515359	-82.868591	27.909119	19.477100
-2.00110793	-40.224888	-42.456308	11.043290		-1.50	10.351676	5.976543	2.240448		3.00725972	-82.868591	23.922102	25.047953
2.99912821	-38.908798	-38.908798	4.863600		-1.50	11.863021	6.849118	4.866431		2.75840747	-82.868591	27.909119	26.145410
2.74883446	-47.634485	-37.907286	1.001512		-1.50	8.840331	6.849118	4.866431		2.76052909	-82.868591	23.922102	31.716266
2.74909500	-39.910311	-37.907286	8.725687		-2.00	10.351676	9.960905	4.961212		2.75679622	-80.859028	26.748897	22.853037
2.74900367	-42.770886	-37.907286	5.865112		-2.00	10.351676	5.976543	10.536546		2.75926817	-82.868591	26.242546	28.423891
2.74893555	-44.773910	-37.907286	3.862087		-2.00	13.802235	6.119980	1.972832		2.75977577	-81.425296	28.742406	28.423891
-1.50117822	-47.318935	-37.591735	8.410137		-2.00	12.201175	8.893096	1.972832		2.75953076	-84.311886	28.742406	28.423891
-1.50085738	-40.225861	-37.591735	1.317063		-2.00	10.351676	8.112161	7.548166		-1.48964710	-82.868591	27.909119	30.106288
-1.50095928	-42.455335	-37.591735	3.546537		-2.00	8.750616	10.885277	7.548166		-1.49569837	-82.868591	23.922102	18.964580
-1.50107887	-45.089461	-37.591735	6.180663		3.00	6.901117	11.953086	8.328714		-1.49417263	-81.328617	24.811207	21.549457
-2.00099260	-42.456308	-37.592708	8.411109		-1.50	6.901117	11.953086	2.240448		-1.49444754	-84.408566	24.811207	21.549457
-2.00105815	-45.088488	-37.592708	1.316090		-1.50	8.412462	12.825661	4.866431		-1.49112283	-80.955708	26.804715	27.120311
-2.00115116	-47.319908	-37.592708	3.547510		-1.50	5.389773	12.825661	4.866431		-1.48864833	-82.868591	26.130910	32.691165
-2.00088298	-40.224888	-37.592708	6.179690		-2.00	10.351676	12.096523	1.972832		-1.48810693	-81.328617	28.798224	32.691165
2.74878266	-47.634485	-37.907286	10.728712		2.71811194	-80.788275	22.736961	-55.192189		-1.48836248	-84.408566	28.798224	32.691165
-1.50093165	-40.225861	-37.591735	11.044262		2.71172041	-80.788275	18.752599	-66.342857		-1.99374825	-82.868591	27.909119	21.733295
-2.00111877	-45.088488	-37.592708	11.043290		-1.53608290	-80.874194	18.802204	-62.037584		-1.99163744	-82.868591	23.922102	27.304149
2.99895132	-38.908798	-43.772398	0.000000		-1.52974308	-80.874194	22.786566	-50.886914		-1.99519748	-80.983331	26.820663	18.741747
2.99890076	-38.908798	-43.772398	9.727200		-2.03405556	-80.963909	22.838362	-59.355848		-1.99276661	-82.868591	26.099013	24.312600
2.74883443	-37.907286	-47.634485	1.001512		-2.03175791	-80.963909	18.854001	-53.780514		-1.99221475	-81.300993	28.814172	24.312600
2.74909499	-37.907286	-39.910311	8.725687		2.96393003	-82.813408	27.890534	-64.150635		-1.99248830	-84.436188	28.814172	24.312600
2.74900365	-37.907286	-42.770886	5.865112		2.96623409	-82.813408	23.906172	-58.575301		-1.99010272	-81.300994	24.827155	29.883454
2.74893552	-37.907286	-44.773910	3.862087		2.71739446	-82.813408	27.890534	-57.436817		-1.99036574	-84.436189	24.827155	29.883454
-1.50117825	-37.591735	-47.318935	8.410137		2.71968007	-82.813408	23.906172	-51.861483		2.76189979	-81.425296	24.755388	33.994744
-1.50085739	-37.591735	-40.225861	1.317063		2.71579832	-80.788275	26.721322	-60.767523		2.76166282	-84.311886	24.755388	33.994744
-1.50095930	-37.591735	-42.455335	3.546537		2.71828482	-82.813408	26.244594	-55.192189		3.01122546	-82.868591	31.896136	30.618807
-1.50107890	-37.591735	-45.089461	6.180663		2.71885315	-81.387982	28.713504	-55.192189		3.00787231	-86.321449	29.902627	25.047953
-2.00099263	-37.592708	-42.456308	8.411109		2.71848100	-84.238834	28.713504	-55.192189		2.75629571	-82.868591	31.896136	20.574557
-2.00105818	-37.592708	-45.088488	1.316090		2.71254227	-81.387982	24.729142	-66.342857		2.76116342	-86.321449	29.902627	31.716266
-2.00115119	-37.592708	-47.319908	3.547510		2.71213676	-84.238834	24.729142	-66.342857		2.75715311	-82.868592	30.229563	22.853037
-2.00088300	-37.592708	-40.224888	6.179690		-1.53059775	-82.813408	27.890534	-53.512898		2.75989508	-86.321449	32.223071	28.423891
2.74878263	-37.907286	-47.634485	10.728712		-1.53692376	-82.813408	23.906172	-64.663566		-1.49176710	-82.868591	31.896136	24.535434
-1.50093166	-37.591735	-40.225861	11.044262		-1.53525061	-81.302063	24.778747	-62.037584		-1.49511111	-86.321449	29.902627	18.964580
-2.00111880	-37.592708	-45.088488	11.043290		-1.53566529	-84.324753	24.778747	-62.037584		-1.49356930	-84.781475	30.791732	21.549457
2.74923087	-37.907286	-37.907286	1.001512		-1.53200094	-80.874194	26.770928	-56.462250		-1.49385098	-87.861424	30.791732	21.549457
-1.50079279	-37.591735	-37.591735	8.410137		-1.52949357	-82.813408	26.145383	-50.886914		-1.49077358	-82.868591	30.117926	27.120311
-2.00075205	-37.592708	-37.592708	3.547510		-1.52892389	-81.302064	28.763109	-50.886914		-1.48800913	-86.321449	32.111435	32.691165
2.74915330	-37.907286	-37.907286	10.728712		-1.52932974	-84.324753	28.763109	-50.886914		-1.98765895	-82.868591	31.896136	32.875003
2.99870069	-43.772398	-43.772398	14.590799		-2.03495879	-82.813408	27.890534	-61.942803		-1.99101675	-86.321449	29.902627	27.304149
2.99851051	-48.635998	-43.772398	19.454399		-2.03266796	-82.813408	23.906172	-56.367469		-1.99487339	-82.868592	30.086030	18.741747
2.99868443	-38.908798	-48.635998	14.590799		-2.03638979	-80.963908	26.822725	-64.931182		-1.99215423	-86.321449	32.079538	24.312600
2.74864600	-39.910311	-47.634485	18.452887		-2.03387691	-82.813408	26.041789	-59.355848		-1.98946748	-84.753852	30.807680	29.883454
2.74864603	-47.634485	-39.910311	18.452887		-2.03323991	-81.212348	28.814905	-59.355848		-1.98974043	-87.889047	30.807680	29.883454
2.74860462	-47.634485	-42.770886	15.592312		-2.03367460	-84.414467	28.814905	-59.355848		2.76254611	-84.878154	30.735914	33.994744
2.74877175	-39.910311	-44.773910	15.592312		-2.03096266	-81.212348	24.830544	-53.780514		2.76229921	-87.764744	30.735914	33.994744
2.74886332	-39.910311	-42.770886	13.589287		-2.03140459	-84.414467	24.830544	-53.780514		-1.49322825	-80.955708	30.791732	21.549457
2.74857094	-47.634485	-44.773910	13.589287		2.97026608	-82.813408	31.874895	-52.999967		-1.98914936	-80.983331	30.807680	29.883454
2.74860461	-42.770886	-47.634485	15.592312		2.96662664	-86.263967	29.882715	-58.575301		2.76287873	-80.859028	30.735914	33.994744
2.74877178	-44.773910	-39.910311	15.592312		2.71512801	-82.813408	31.874895	-63.012153		2.76717759	-80.859028	22.761880	45.136453
2.74857094	-44.773910	-47.634485	13.589287		2.72008801	-86.263967	29.882715	-51.861483		-1.48686953	-80.955708	18.830681	38.262020
2.74886333	-42.770886	-39.910311	13.589287		2.71602083	-82.813408	30.228955	-60.767523		-1.48067534	-80.955708	22.817698	49.403727
2.74865512	-44.773910	-42.770886	18.452887		2.71871707	-86.263967	32.221137	-55.192189		-1.98487643	-80.983331	22.833647	41.025163
2.74865511	-42.770886	-44.773910	18.452887		2.71296274	-84.838541	30.705685	-66.342857		-1.98271153	-80.983331	18.846630	46.596017
-1.50112401	-40.225861	-40.225861	18.137336		2.71259562	-87.689392	30.705685	-66.342857		2.76935620	-80.859028	18.774863	50.707307
-1.50152808	-47.318935	-47.318935	18.137336		-1.53283617	-82.813408	31.874895	-59.088232		3.01336069	-82.868591	27.909119	36.189662
-1.50122146	-40.225861	-45.089461	13.273737		-1.53653413	-86.263967	29.882715	-64.663566		3.01551140	-82.868591	23.922102	41.760516
-1.50135527	-47.318935	-42.455335	13.273737		-1.53478538	-84.752622	30.755290	-62.037584		2.76668574	-82.868591	27.909119	42.857973
-1.50144978	-47.318935	-45.089461	15.907862		-1.53524623	-87.775311	30.755290	-62.037584		2.76885643	-82.868591	23.922102	48.428828
-1.50116528	-40.225861	-42.455335	15.907862		-1.53175830	-82.813408	30.129745	-56.462250		2.76501892	-80.859028	26.748897	39.565600
-1.50122144	-45.089461	-40.225861	13.273737		-1.52909788	-86.263967	32.121926	-50.886914		2.76756580	-82.868591	26.242546	45.136453
-1.50135529	-42.455335	-47.318935	13.273737		-2.02868591	-82.813408	31.874895	-50.792135		2.76807503	-81.425296	28.742406	45.136453
-1.50116527	-42.455335	-40.225861	15.907862		-2.03225641	-86.263967	29.882715	-56.367469		2.76784307	-84.311886	28.742406	45.136453
-1.50144979	-45.089461	-47.318935	15.907862		-2.03612056	-82.813408	30.026152	-64.931182		-1.48132590	-82.868591	27.909119	46.818850
-1.50141305	-45.089461	-45.089461	18.137336		-2.03344922	-86.263967	32.018332	-59.355848		-1.48751457	-82.868591	23.922102	35.677143
-1.50126360	-42.455335	-42.455335	18.137336		-2.03057804	-84.662907	30.807087	-53.780514		-1.48597008	-81.328617	24.811207	38.262020
-2.00136296	-45.088488	-45.088488	13.274709		-2.03099116	-87.865026	30.807087	-53.780514		-1.48621888	-84.408566	24.811207	38.262020
-2.00120420	-42.456308	-42.456308	13.274709		2.71350620	-80.788275	30.705685	-66.342857		-1.48284793	-80.955708	26.804715	43.832873
-2.00131495	-42.456308	-45.088488	15.906889		-1.53429612	-80.874194	30.755290	-62.037584		-1.48030427	-82.868591	26.130910	49.403727
-2.00131494	-45.088488	-42.456308	15.906889		-2.03009881	-80.963909	30.807087	-53.780514		-1.47975976	-81.328617	28.798224	49.403727
-2.00127978	-45.088488	-40.224888	18.138309		2.72656689	-80.788275	22.736961	-38.466186		-1.48000711	-84.408566	28.798224	49.403727
-2.00140582	-42.456308	-47.319908	18.138309		2.72037099	-80.788275	18.752599	-49.616854		-1.98551752	-82.868591	27.909119	38.445858
-2.00127980	-40.224888	-45.088488	18.138309		-1.52745288	-80.874194	18.802204	-45.311580		-1.98336003	-82.868591	23.922102	44.016712
-2.00140581	-47.319908	-42.456308	18.138309		-1.52125585	-80.874194	22.786566	-34.160911		-1.98702146	-80.983331	26.820663	35.454309
-2.00105463	-40.224888	-40.224888	13.274709		-2.02555283	-80.963909	22.838362	-42.629845		-1.98451513	-82.868591	26.099013	41.025163
-2.00148460	-47.319908	-47.319908	13.274709		-2.02328267	-80.963909	18.854001	-37.054511		-1.98396309	-81.300993	28.814172	41.025163
-2.00132229	-47.319908	-40.224888	15.906889		2.97250648	-82.813408	27.890534	-47.424631		-1.98421637	-84.436188	28.814172	41.025163
-2.00132231	-40.224888	-47.319908	15.906889		2.97474968	-82.813408	23.906172	-41.849297		-1.98179976	-81.300994	24.827155	46.596017
2.99857491	-43.772398	-43.772398	24.317999		2.72590194	-82.813408	27.890534	-40.710814		-1.98204963	-84.436189	24.827155	46.596017
2.99878050	-43.772398	-38.908798	19.454399		2.72811351	-82.813408	23.906172	-35.135480		2.77025114	-81.425296	24.755388	50.707307
2.99856086	-38.908798	-48.635998	24.317999		2.72436411	-80.788275	26.721322	-44.041520		2.77002093	-84.311886	24.755388	50.707307
2.74843269	-47.634485	-47.634485	20.455912		2.72679183	-82.813408	26.244594	-38.466186		3.01956391	-82.868591	31.896136	47.331369
2.74885818	-39.910311	-39.910311	20.455912		2.72730659	-81.387982	28.713504	-38.466186		3.01616650	-86.321449	29.902627	41.760516
2.74872138	-39.910311	-42.770886	23.316486		2.72696891	-84.238834	28.713504	-38.466186		2.76453188	-82.868591	31.896136	37.287119
2.74846667	-47.634485	-44.773910	23.316486		2.72113702	-81.387982	24.729142	-49.616854		2.76951824	-86.321449	29.902627	48.428828
2.74846666	-44.773910	-47.634485	23.316486		2.72075671	-84.238834	24.729142	-49.616854		2.76540525	-82.868592	30.229563	39.565600
2.74872139	-42.770886	-39.910311	23.316486		-1.52214851	-82.813408	27.890534	-36.786895		2.76822686	-86.321449	32.223071	45.136453
2.74868566	-42.770886	-42.770886	20.455912		-1.52837225	-82.813408	23.906172	-47.937563		-1.48349100	-82.868591	31.896136	41.247997
2.74857584	-44.773910	-44.773910	20.455912		-1.52668955	-81.302063	24.778747	-45.311580		-1.48687033	-86.321449	29.902627	35.677143
-1.50138250	-47.318935	-40.225861	20.771462		-1.52709932	-84.324753	24.778747	-45.311580		-1.48531401	-84.781475	30.791732	38.262020
-1.50138253	-40.225861	-47.318935	20.771462		-1.52351708	-80.874194	26.770928	-39.736246		-1.48557389	-87.861424	30.791732	38.262020
-1.50134978	-40.225861	-45.089461	23.000936		-1.52105492	-82.813408	26.145383	-34.160911		-1.48247706	-82.868591	30.117926	43.832873
-1.50146666	-47.318935	-42.455335	23.000936		-1.52051572	-81.302064	28.763109	-34.160911		-1.47964009	-86.321449	32.111435	49.403727
-1.50134976	-45.089461	-40.225861	23.000936		-1.52094324	-84.324753	28.763109	-34.160911		-1.97929775	-82.868591	31.896136	49.587565
-1.50146668	-42.455335	-47.318935	23.000936		-2.02637672	-82.813408	27.890534	-45.216799		-1.98270207	-86.321449	29.902627	44.016712
-1.50137567	-42.455335	-45.089461	20.771462		-2.02415957	-82.813408	23.906172	-39.641465		-1.98666367	-82.868592	30.086030	35.454309
-1.50137566	-45.089461	-42.455335	20.771462		-2.02780608	-80.963908	26.822725	-48.205179		-1.98385916	-86.321449	32.079538	41.025163
-2.00147344	-45.088488	-45.088488	23.001909		-2.02533356	-82.813408	26.041789	-42.629845		-1.98113274	-84.753852	30.807680	46.596017
-2.00133484	-42.456308	-42.456308	23.001909		-2.02473520	-81.212348	28.814905	-42.629845		-1.98139372	-87.889047	30.807680	46.596017
-2.00123641	-42.456308	-40.224888	20.770489		-2.02520786	-84.414467	28.814905	-42.629845		2.77091993	-84.878154	30.735914	50.707307
-2.00150198	-45.088488	-47.319908	20.770489		-2.02252155	-81.212348	24.830544	-37.054511		2.77067993	-87.764744	30.735914	50.707307
-2.00150197	-47.319908	-45.088488	20.770489		-2.02301045	-84.414467	24.830544	-37.054511		-1.48500178	-80.955708	30.791732	38.262020
-2.00123642	-40.224888	-42.456308	20.770489		2.97872041	-82.813408	31.874895	-36.273963		-1.98082861	-80.983331	30.807680	46.596017
-2.00120621	-40.224888	-40.224888	23.001909		2.97509776	-86.263967	29.882715	-41.849297		2.77124431	-80.859028	30.735914	50.707307
-2.00158105	-47.319908	-47.319908	23.001909		2.72363951	-82.813408	31.874895	-46.286149		2.77564294	-80.859028	22.761880	61.849016
2.99902192	-38.908798	-38.908798	14.590799		2.72845079	-86.263967	29.882715	-35.135480		-1.47848344	-80.955708	18.830681	54.974582
2.74895843	-39.910311	-37.907286	18.452887		2.72455079	-82.813408	30.228955	-44.041520		-1.47217208	-80.955708	22.817698	66.116290
2.74890133	-42.770886	-37.907286	15.592312		2.72716041	-86.263967	32.221137	-38.466186		-1.97645215	-80.983331	22.833647	57.737726
2.74885532	-44.773910	-37.907286	13.589287		2.72150815	-84.838541	30.705685	-49.616854		-1.97423799	-80.983331	18.846630	63.308579
-1.50128043	-47.318935	-37.591735	18.137336		2.72114315	-87.689392	30.705685	-49.616854		3.02174569	-82.868591	27.909119	52.902225
-1.50104574	-42.455335	-37.591735	13.273737		-1.52437603	-82.813408	31.874895	-42.362229		3.02394376	-82.868591	23.922102	58.473078
-1.50117545	-45.089461	-37.591735	15.907862		-1.52796785	-86.263967	29.882715	-47.937563		2.77513447	-82.868591	27.909119	59.570535
-2.00111575	-42.456308	-37.592708	18.138309		-1.52624916	-84.752622	30.755290	-45.311580		2.77734781	-82.868591	23.922102	65.141391
-2.00122220	-47.319908	-37.592708	13.274709		-1.52670749	-87.775311	30.755290	-45.311580		2.77343511	-80.859028	26.748897	56.278162
-2.00099996	-40.224888	-37.592708	15.906889		-1.52330015	-82.813408	30.129745	-39.736246		2.77603228	-82.868591	26.242546	61.849016
2.99884885	-38.908798	-38.908798	24.317999		-1.52072263	-86.263967	32.121926	-34.160911		2.77654694	-81.425296	28.742406	61.849016
2.74866976	-47.634485	-37.907286	20.455912		-2.02021983	-82.813408	31.874895	-34.066131		2.77631087	-84.311886	28.742406	61.849016
2.74871456	-44.773910	-37.907286	23.316486		-2.02377415	-86.263967	29.882715	-39.641465		-1.47284332	-82.868591	27.909119	63.531413
-1.50108393	-40.225861	-37.591735	20.771462		-2.02758792	-82.813408	30.026152	-48.205179		-1.47914389	-82.868591	23.922102	52.389705
-1.50119858	-42.455335	-37.591735	23.000936		-2.02496896	-86.263967	32.018332	-42.629845		-1.47757135	-81.328617	24.811207	54.974582
-2.00124581	-45.088488	-37.592708	20.770489		-2.02212212	-84.662907	30.807087	-37.054511		-1.47781816	-84.408566	24.811207	54.974582
-2.00135035	-47.319908	-37.592708	23.001909		-2.02258229	-87.865026	30.807087	-37.054511		-1.47438954	-80.955708	26.804715	60.545436
2.99878048	-38.908798	-43.772398	19.454399		2.72208529	-80.788275	30.705685	-49.616854		-1.47180298	-82.868591	26.130910	66.116290
2.74895842	-37.907286	-39.910311	18.452887		-1.52576264	-80.874194	30.755290	-45.311580		-1.47125220	-81.328617	28.798224	66.116290
2.74890131	-37.907286	-42.770886	15.592312		-2.02158977	-80.963909	30.807087	-37.054511		-1.47150678	-84.408566	28.798224	66.116290
2.74885529	-37.907286	-44.773910	13.589287		2.73481589	-80.788275	22.736961	-21.740182		-1.97711011	-82.868591	27.909119	55.158421
-1.50128047	-37.591735	-47.318935	18.137336		2.72877622	-80.788275	18.752599	-32.890850		-1.97490659	-82.868591	23.922102	60.729274
-1.50104577	-37.591735	-42.455335	13.273737		-1.51910201	-80.874194	18.802204	-28.585577		-1.97864933	-80.983331	26.820663	52.166872
-1.50117549	-37.591735	-45.089461	15.907862		-1.51312614	-80.874194	22.786566	-17.434907		-1.97608613	-82.868591	26.099013	57.737726
-2.00111578	-37.592708	-42.456308	18.138309		-2.01724274	-80.963909	22.838362	-25.903841		-1.97552886	-81.300993	28.814172	57.737726
-2.00122225	-37.592708	-47.319908	13.274709		-2.01509289	-80.963909	18.854001	-20.328507		-1.97578312	-84.436188	28.814172	57.737726
-2.00099998	-37.592708	-40.224888	15.906889		2.98085895	-82.813408	27.890534	-30.698628		-1.97331933	-81.300994	24.827155	63.308579
2.74866972	-37.907286	-47.634485	20.455912		2.98300539	-82.813408	23.906172	-25.123294		-1.97357495	-84.436189	24.827155	63.308579
2.74871453	-37.907286	-44.773910	23.316486		2.73417878	-82.813408	27.890534	-23.984810		3.02805457	-82.868591	31.896136	64.043932
-1.50108395	-37.591735	-40.225861	20.771462		2.73626202	-82.813408	23.906172	-18.409476		3.02460770	-86.321449	29.902627	58.473078
-1.50119861	-37.591735	-42.455335	23.000936		2.73265164	-80.788275	26.721322	-27.315516		2.77293606	-82.868591	31.896136	53.999682
-2.00124585	-37.592708	-45.088488	20.770489		2.73502349	-82.813408	26.244594	-21.740182		2.77800946	-86.321449	29.902627	65.141391
-2.00135040	-37.592708	-47.319908	23.001909		2.73557729	-81.387982	28.713504	-21.740182		2.77382764	-82.868592	30.229563	56.278162
-1.50094123	-37.591735	-37.591735	18.137336		2.73517222	-84.238834	28.713504	-21.740182		2.77669706	-86.321449	32.223071	61.849016
-2.00085745	-37.592708	-37.592708	13.274709		2.72952237	-81.387982	24.729142	-32.890850		-1.47505061	-82.868591	31.896136	57.960559
2.74899140	-37.907286	-37.907286	20.455912		2.72912782	-84.238834	24.729142	-32.890850		-1.47848026	-86.321449	29.902627	52.389705
-2.00103962	-37.592708	-37.592708	23.001909		-1.51394370	-82.813408	27.890534	-20.060891		-1.47690147	-84.781475	30.791732	54.974582
2.99838617	-48.635998	-43.772398	29.181599		-1.51992466	-82.813408	23.906172	-31.211559		-1.47715814	-87.861424	30.791732	54.974582
2.74850701	-39.910311	-47.634485	28.180086		-1.51833715	-81.302063	24.778747	-28.585577		-1.47401676	-82.868591	30.117926	60.545436
2.74850704	-47.634485	-39.910311	28.180086		-1.51875532	-84.324753	24.778747	-28.585577		-1.47114023	-86.321449	32.111435	66.116290
2.74848610	-47.634485	-42.770886	25.319511		-1.51528796	-80.874194	26.770928	-23.010243		-1.97079029	-82.868591	31.896136	66.300128
2.74863029	-39.910311	-44.773910	25.319511		-1.51292591	-82.813408	26.145383	-17.434907		-1.97424315	-86.321449	29.902627	60.729274
2.74848608	-42.770886	-47.634485	25.319511		-1.51232433	-81.302064	28.763109	-17.434907		-1.97828116	-82.868592	30.086030	52.166872
2.74863031	-44.773910	-39.910311	25.319511		-1.51273879	-84.324753	28.763109	-17.434907		-1.97542046	-86.321449	32.079538	57.737726
2.74851473	-44.773910	-42.770886	28.180086		-2.01808832	-82.813408	27.890534	-28.490795		-1.97265173	-84.753852	30.807680	63.308579
2.74851472	-42.770886	-44.773910	28.180086		-2.01592178	-82.813408	23.906172	-22.915461		-1.97291591	-87.889047	30.807680	63.308579
-1.50129773	-40.225861	-40.225861	27.864536		-2.01941565	-80.963908	26.822725	-31.479175		-1.47659131	-80.955708	30.791732	54.974582
-1.50164137	-47.318935	-47.318935	27.864536		-2.01701943	-82.813408	26.041789	-25.903841		-1.97234109	-80.983331	30.807680	63.308579
-1.50156291	-47.318935	-45.089461	25.635062		-2.01640777	-81.212348	28.814905	-25.903841		2.96405583	-86.321449	33.889644	-64.085713
-1.50131807	-40.225861	-42.455335	25.635062		-2.01686861	-84.414467	28.814905	-25.903841		2.71750131	-86.321449	33.889644	-57.417403
-1.50131806	-42.455335	-40.225861	25.635062		-2.01428474	-81.212348	24.830544	-20.328507		2.71625512	-81.425296	32.729422	-60.709776
-1.50156291	-45.089461	-47.318935	25.635062		-2.01474929	-84.414467	24.830544	-20.328507		2.71588834	-84.311886	32.729422	-60.709776
-1.50154195	-45.089461	-45.089461	27.864536		2.98688795	-82.813408	31.874895	-19.547960		2.71897584	-84.878154	34.722931	-55.138922
-1.50141465	-42.455335	-42.455335	27.864536		2.98338040	-86.263967	29.882715	-25.123294		2.71861278	-87.764744	34.722931	-55.138922
-2.00144595	-42.456308	-45.088488	25.634089		2.73198037	-82.813408	31.874895	-29.560146		-1.53045999	-86.321449	33.889644	-53.456525
-2.00144594	-45.088488	-42.456308	25.634089		2.73668713	-86.263967	29.882715	-18.409476		-1.53440792	-82.868591	34.104943	-62.013356
-2.00142831	-45.088488	-40.224888	27.865509		2.73291368	-82.813408	30.228955	-27.315516		-1.53151699	-81.328617	32.785240	-56.442502
-2.00153573	-42.456308	-47.319908	27.865509		2.73542500	-86.263967	32.221137	-21.740182		-1.53191164	-84.408566	32.785240	-56.442502
-2.00142833	-40.224888	-45.088488	27.865509		2.72985167	-84.838541	30.705685	-32.890850		-1.52881149	-84.781475	34.778749	-50.871648
-2.00153571	-47.319908	-42.456308	27.865509		2.72952845	-87.689392	30.705685	-32.890850		-1.52920075	-87.861424	34.778749	-50.871648
-2.00145224	-47.319908	-40.224888	25.634089		-1.51610482	-82.813408	31.874895	-25.636225		-2.03477673	-86.321449	33.889644	-61.829517
-2.00145226	-40.224888	-47.319908	25.634089		-1.51960478	-86.263967	29.882715	-31.211559		-2.03585222	-81.300994	32.801189	-64.821066
2.99841827	-43.772398	-43.772398	34.045198		-1.51794203	-84.752622	30.755290	-28.585577		-2.03624687	-84.436188	32.801189	-64.821066
2.99861475	-43.772398	-38.908798	29.181599		-1.51834732	-87.775311	30.755290	-28.585577		-2.03311796	-84.753851	34.794698	-59.250212
2.99840666	-38.908798	-48.635998	34.045198		-1.51505778	-82.813408	30.129745	-23.010243		-2.03350974	-87.889046	34.794698	-59.250212
2.74831480	-47.634485	-47.634485	30.183111		-1.51249763	-86.263967	32.121926	-17.434907		-2.03010920	-82.868591	34.073047	-53.679359
2.74867284	-39.910311	-39.910311	30.183111		-2.01206027	-82.813408	31.874895	-17.340127		2.97037092	-86.321449	37.876662	-52.944006
2.74833984	-47.634485	-42.770886	35.046711		-2.01550700	-86.263967	29.882715	-22.915461		2.96449787	-89.774307	39.870170	-64.085713
2.74845920	-39.910311	-44.773910	35.046711		-2.01917775	-82.813408	30.026152	-31.479175		2.96679295	-89.774307	35.883153	-58.514860
2.74854414	-39.910311	-42.770886	33.043686		-2.01665624	-86.263967	32.018332	-25.903841		2.71519770	-86.321449	37.876662	-62.988256
2.74833194	-47.634485	-44.773910	33.043686		-2.01386043	-84.662907	30.807087	-20.328507		2.71793324	-89.774307	39.870170	-57.417403
2.74833982	-42.770886	-47.634485	35.046711		-2.01432913	-87.865026	30.807087	-20.328507		2.72021910	-89.774307	35.883153	-51.846547
2.74845922	-44.773910	-39.910311	35.046711		2.73044449	-80.788275	30.705685	-32.890850		2.71613524	-86.321450	36.210088	-60.709776
2.74833193	-44.773910	-47.634485	33.043686		-1.51742746	-80.874194	30.755290	-28.585577		2.71667194	-84.878154	38.709948	-60.709776
2.74854415	-42.770886	-39.910311	33.043686		-2.01342676	-80.963909	30.807087	-20.328507		2.71631655	-87.764744	38.709948	-60.709776
2.74852990	-42.770886	-42.770886	30.183111		2.74274632	-80.788275	22.736961	-5.014178		2.71886382	-89.774307	38.203596	-55.138922
2.74843731	-44.773910	-44.773910	30.183111		2.73692737	-80.788275	18.752599	-16.164846		2.71939991	-88.331012	40.703457	-55.138922
-1.50152896	-47.318935	-40.225861	30.498661		-1.51105321	-80.874194	18.802204	-11.859573		2.71904827	-91.217602	40.703457	-55.138922
-1.50152898	-40.225861	-47.318935	30.498661		-1.50521535	-80.874194	22.786566	-0.708903		2.71308124	-88.331012	36.716439	-66.280631
-1.50151283	-40.225861	-45.089461	32.728136		-2.00922208	-80.963909	22.838362	-9.177838		2.71273034	-91.217602	36.716439	-66.280631
-1.50161041	-47.318935	-42.455335	32.728136		-2.00720408	-80.963909	18.854001	-3.602504		-1.53275793	-86.321449	37.876662	-59.027379
-1.50170254	-47.318935	-45.089461	35.362261		2.74477445	-80.788275	18.752599	0.561157		-1.53003313	-89.774307	39.870170	-53.456525
-1.50150024	-40.225861	-42.455335	35.362261		2.98899036	-82.813408	27.890534	-13.972624		-1.53634590	-89.774307	35.883153	-64.598232
-1.50151281	-45.089461	-40.225861	32.728136		2.99105575	-82.813408	23.906172	-8.397290		-1.53398148	-86.321449	40.085469	-62.013356
-1.50161043	-42.455335	-47.318935	32.728136		2.74213054	-82.813408	27.890534	-7.258806		-1.53469309	-88.234333	36.772258	-62.013356
-1.50150024	-42.455335	-40.225861	35.362261		2.74423014	-82.813408	23.906172	-1.683472		-1.53506983	-91.314282	36.772258	-62.013356
-1.50170254	-45.089461	-47.318935	35.362261		2.74072187	-80.788275	26.721322	-10.589512		-1.53168064	-86.321449	36.098452	-56.442502
-1.50152324	-42.455335	-45.089461	30.498661		2.74298786	-82.813408	26.244594	-5.014178		-1.53110866	-84.781475	38.765766	-56.442502
-1.50152323	-45.089461	-42.455335	30.498661		2.74353332	-81.387982	28.713504	-5.014178		-1.53148998	-87.861424	38.765766	-56.442502
-2.00161614	-45.088488	-45.088488	32.729108		2.74321382	-84.238834	28.713504	-5.014178		-1.52896431	-89.774307	38.091960	-50.871648
-2.00150048	-42.456308	-42.456308	32.729108		2.73764366	-81.387982	24.729142	-16.164846		-1.52839298	-88.234333	40.759275	-50.871648
-2.00160506	-42.456308	-45.088488	35.361289		2.73728525	-84.238834	24.729142	-16.164846		-1.52876916	-91.314282	40.759275	-50.871648
-2.00160505	-45.088488	-42.456308	35.361289		-1.50598591	-82.813408	27.890534	-3.334887		-2.02847253	-86.321449	37.876662	-50.687810
-2.00140694	-42.456308	-40.224888	30.497689		-1.51187698	-82.813408	23.906172	-14.485555		-2.03433830	-89.774307	39.870170	-61.829517
-2.00163042	-45.088488	-47.319908	30.497689		-1.51023914	-81.302063	24.778747	-11.859573		-2.03204598	-89.774307	35.883153	-56.258664
-2.00163041	-47.319908	-45.088488	30.497689		-1.51064572	-84.324753	24.778747	-11.859573		-2.03601089	-86.321450	36.066556	-64.821066
-2.00140695	-40.224888	-42.456308	30.497689		-1.50727534	-80.874194	26.770928	-6.284239		-2.03542746	-84.753852	38.781714	-64.821066
-2.00139502	-40.224888	-40.224888	32.729108		-1.50498523	-82.813408	26.145383	-0.708903		-2.03581086	-87.889046	38.781714	-64.821066
-2.00170733	-47.319908	-47.319908	32.729108		-1.50439483	-81.302064	28.763109	-0.708903		-2.03327114	-89.774307	38.060064	-59.250212
-2.00161023	-47.319908	-40.224888	35.361289		-1.50472742	-84.324753	28.763109	-0.708903		-2.03268827	-88.206709	40.775223	-59.250212
-2.00161025	-40.224888	-47.319908	35.361289		-2.00999310	-82.813408	27.890534	-11.764792		-2.03306866	-91.341904	40.775223	-59.250212
2.74876824	-39.910311	-37.907286	28.180086		-2.00791469	-82.813408	23.906172	-6.189458		-2.02969671	-86.321449	40.053573	-53.679359
2.74874034	-42.770886	-37.907286	25.319511		-2.01130453	-80.963908	26.822725	-14.753172		-2.03039648	-88.206710	36.788206	-53.679359
-1.50142879	-47.318935	-37.591735	27.864536		-2.00899504	-82.813408	26.041789	-9.177838		-2.03078377	-91.341905	36.788206	-53.679359
-1.50132664	-45.089461	-37.591735	25.635062		-2.00843621	-81.212348	28.814905	-9.177838		2.97080247	-89.774307	43.857187	-52.944006
-2.00129084	-42.456308	-37.592708	27.865509		-2.00878519	-84.414467	28.814905	-9.177838		2.96495596	-93.227165	45.850695	-64.085713
-2.00117922	-40.224888	-37.592708	25.634089		-2.00631968	-81.212348	24.830544	-3.602504		2.96724062	-93.227165	41.863678	-58.514860
2.99864162	-38.908798	-38.908798	34.045198		-2.00670007	-84.414467	24.830544	-3.602504		2.71564184	-89.774307	43.857187	-62.988256
2.74851665	-47.634485	-37.907286	30.183111		2.74556013	-81.387982	24.729142	0.561157		2.71838408	-93.227165	45.850695	-57.417403
2.74854873	-42.770886	-37.907286	35.046711		2.74526300	-84.238834	24.729142	0.561157		2.72066031	-93.227165	41.863678	-51.846547
2.74853859	-44.773910	-37.907286	33.043686		2.99484339	-82.813408	31.874895	-2.821956		2.71657431	-89.774308	42.190614	-60.709776
-1.50128194	-40.225861	-37.591735	30.498661		2.99153433	-86.263967	29.882715	-8.397290		2.71710888	-88.331012	44.690473	-60.709776
-1.50138879	-42.455335	-37.591735	32.728136		2.74011264	-82.813408	31.874895	-12.834142		2.71676321	-91.217602	44.690473	-60.709776
-1.50150717	-45.089461	-37.591735	35.362261		2.74469401	-86.263967	29.882715	-1.683472		2.71931058	-93.227165	44.184122	-55.138922
-2.00141468	-45.088488	-37.592708	30.497689		2.74094848	-82.813408	30.228955	-10.589512		2.71984493	-91.783870	46.683982	-55.138922
-2.00151325	-47.319908	-37.592708	32.729108		2.74349147	-86.263967	32.221137	-5.014178		2.71950276	-94.670460	46.683982	-55.138922
-2.00138855	-40.224888	-37.592708	35.361289		2.73806941	-84.838541	30.705685	-16.164846		2.71353523	-91.783870	42.696964	-66.280631
2.99861473	-38.908798	-43.772398	29.181599		2.73771307	-87.689392	30.705685	-16.164846		2.71319251	-94.670460	42.696964	-66.280631
2.74876823	-37.907286	-39.910311	28.180086		-1.50800541	-82.813408	31.874895	-8.910221		-1.53231926	-89.774307	43.857187	-59.027379
2.74874031	-37.907286	-42.770886	25.319511		-1.51142027	-86.263967	29.882715	-14.485555		-1.52958573	-93.227165	45.850695	-53.456525
-1.50142884	-37.591735	-47.318935	27.864536		-1.50985195	-84.752622	30.755290	-11.859573		-1.53589069	-93.227165	41.863678	-64.598232
-1.50132668	-37.591735	-45.089461	25.635062		-1.51018207	-87.775311	30.755290	-11.859573		-1.53353622	-89.774307	46.065994	-62.013356
-2.00129086	-37.592708	-42.456308	27.865509		-1.50702317	-82.813408	30.129745	-6.284239		-1.53424523	-91.687191	42.752783	-62.013356
-2.00117924	-37.592708	-40.224888	25.634089		-1.50446916	-86.263967	32.121926	-0.708903		-1.53461251	-94.767140	42.752783	-62.013356
2.74851661	-37.907286	-47.634485	30.183111		-2.00409214	-82.813408	31.874895	-0.614124		-1.53124747	-89.774307	42.078977	-56.442502
2.74854871	-37.907286	-42.770886	35.046711		-2.00743507	-86.263967	29.882715	-6.189458		-1.53067776	-88.234333	44.746291	-56.442502
2.74853856	-37.907286	-44.773910	33.043686		-2.01108016	-82.813408	30.026152	-14.753172		-1.53104786	-91.314282	44.746291	-56.442502
-1.50128196	-37.591735	-40.225861	30.498661		-2.00854027	-86.263967	32.018332	-9.177838		-1.52852110	-93.227165	44.072486	-50.871648
-1.50138881	-37.591735	-42.455335	32.728136		-2.00586238	-84.662907	30.807087	-3.602504		-1.52795160	-91.687191	46.739800	-50.871648
-1.50150720	-37.591735	-45.089461	35.362261		-2.00627175	-87.865026	30.807087	-3.602504		-1.52831704	-94.767140	46.739800	-50.871648
-2.00141471	-37.592708	-45.088488	30.497689		2.74606339	-84.838541	30.705685	0.561157		-2.02804301	-89.774307	43.857187	-50.687810
-2.00151329	-37.592708	-47.319908	32.729108		2.74574707	-87.689392	30.705685	0.561157		-2.03388280	-93.227165	45.850695	-61.829517
-2.00138857	-37.592708	-40.224888	35.361289		2.73863342	-80.788275	30.705685	-16.164846		-2.03160076	-93.227165	41.863678	-56.258664
-1.50114754	-37.591735	-37.591735	27.864536		-1.50937364	-80.874194	30.755290	-11.859573		-2.03556580	-89.774308	42.047081	-64.821066
2.74878109	-37.907286	-37.907286	30.183111		-2.00544400	-80.963909	30.807087	-3.602504		-2.03498464	-88.206710	44.762240	-64.821066
-2.00126113	-37.592708	-37.592708	32.729108		2.74652648	-80.788275	30.705685	0.561157		-2.03535836	-91.341904	44.762240	-64.821066
2.99824119	-48.635998	-43.772398	38.908798		2.75055161	-80.788275	22.736961	11.711825		-2.03282042	-93.227165	44.040589	-59.250212
2.74834503	-39.910311	-47.634485	37.907286		-1.50323781	-80.874194	18.802204	4.866431		-2.03223951	-91.659567	46.755748	-59.250212
2.74834506	-47.634485	-39.910311	37.907286		-1.49744968	-80.874194	22.786566	16.017100		-2.03261021	-94.794762	46.755748	-59.250212
2.74835134	-44.773910	-42.770886	37.907286		-2.00141615	-80.963909	22.838362	7.548166		-2.02926115	-89.774307	46.034098	-53.679359
2.74835133	-42.770886	-44.773910	37.907286		-1.99943704	-80.963909	18.854001	13.123500		-2.02995841	-91.659568	42.768731	-53.679359
-1.50149530	-40.225861	-40.225861	37.591735		2.75260030	-80.788275	18.752599	17.287161		-2.03033449	-94.794763	42.768731	-53.679359
-1.50177697	-47.318935	-47.318935	37.591735		2.99690706	-82.813408	27.890534	2.753380		2.96770505	-96.680023	47.844203	-58.514860
-1.50169406	-45.089461	-45.089461	37.591735		2.99891846	-82.813408	23.906172	8.328714		2.72112050	-96.680023	47.844203	-51.846547
-1.50158958	-42.455335	-42.455335	37.591735		2.75001647	-82.813408	27.890534	9.467197		2.71703116	-93.227166	48.171139	-60.709776
-2.00160069	-45.088488	-40.224888	37.592708		2.75211823	-82.813408	23.906172	15.042531		2.71400387	-95.236728	48.677490	-66.280631
-2.00168890	-42.456308	-47.319908	37.592708		2.74857987	-80.788275	26.721322	6.136491		2.71366819	-98.123317	48.677490	-66.280631
-2.00160071	-40.224888	-45.088488	37.592708		2.75092249	-82.813408	26.244594	11.711825		-1.53542087	-96.680023	47.844203	-64.598232
-2.00168889	-47.319908	-42.456308	37.592708		2.75142851	-81.387982	28.713504	11.711825		-1.53378110	-95.140049	48.733308	-62.013356
2.99824929	-43.772398	-43.772398	43.772398		2.75112170	-84.238834	28.713504	11.711825		-1.53414027	-98.219998	48.733308	-62.013356
2.99842808	-43.772398	-38.908798	38.908798		-1.49804474	-82.813408	27.890534	13.391116		-1.53079476	-93.227165	48.059502	-56.442502
2.99808928	-48.635998	-43.772398	48.635998		-1.50393724	-82.813408	23.906172	2.240448		-2.03113796	-96.680023	47.844203	-56.258664
2.99823993	-38.908798	-48.635998	43.772398		-1.50236649	-81.302063	24.778747	4.866431		-2.03510465	-93.227166	48.027606	-64.821066
2.74817811	-47.634485	-47.634485	39.910311		-1.50272396	-84.324753	24.778747	4.866431		-2.02950096	-95.112426	48.749257	-53.679359
2.74846961	-39.910311	-39.910311	39.910311		-1.49943693	-80.874194	26.770928	10.441765		-2.02986772	-98.247621	48.749257	-53.679359
2.74817648	-39.910311	-47.634485	47.634485		-1.49711839	-82.813408	26.145383	16.017100		2.71948818	-80.859028	34.722931	-55.138922
2.74817650	-47.634485	-39.910311	47.634485		-1.49653494	-81.302064	28.763109	16.017100		-1.52832090	-80.955708	34.778749	-50.871648
2.74818206	-47.634485	-42.770886	44.773910		-1.49680181	-84.324753	28.763109	16.017100		-2.03264092	-80.983331	34.794698	-59.250212
2.74827835	-39.910311	-44.773910	44.773910		-2.00204807	-82.813408	27.890534	4.961212		2.96534064	-82.868591	39.870170	-64.085713
2.74835426	-39.910311	-42.770886	42.770886		-2.00002609	-82.813408	23.906172	10.536546		2.96765396	-82.868591	35.883153	-58.514860
2.74818248	-47.634485	-44.773910	42.770886		-2.00341688	-80.963908	26.822725	1.972832		2.71878398	-82.868591	39.870170	-57.417403
2.74818205	-42.770886	-47.634485	44.773910		-2.00112971	-82.813408	26.041789	7.548166		2.72108749	-82.868591	35.883153	-51.846547
2.74827837	-44.773910	-39.910311	44.773910		-2.00052182	-81.212348	28.814905	7.548166		2.71717202	-80.859028	38.709948	-60.709776
2.74818248	-44.773910	-47.634485	42.770886		-2.00089155	-84.414467	28.814905	7.548166		2.71972182	-82.868591	38.203596	-55.138922
2.74835427	-42.770886	-39.910311	42.770886		-1.99850267	-81.212348	24.830544	13.123500		2.72025429	-81.425296	40.703457	-55.138922
2.74835510	-42.770886	-42.770886	39.910311		-1.99883356	-84.414467	24.830544	13.123500		2.71989480	-84.311886	40.703457	-55.138922
2.74827960	-44.773910	-44.773910	39.910311		2.75340107	-81.387982	24.729142	17.287161		2.71393216	-81.425296	36.716439	-66.280631
2.74818152	-44.773910	-42.770886	47.634485		2.75311560	-84.238834	24.729142	17.287161		2.71357448	-84.311886	36.716439	-66.280631
2.74818152	-42.770886	-44.773910	47.634485		3.00282665	-82.813408	31.874895	13.904048		-1.52917878	-82.868591	39.870170	-53.456525
-1.50169574	-40.225861	-40.225861	47.318935		2.99951369	-86.263967	29.882715	8.328714		-1.53549368	-82.868591	35.883153	-64.598232
-1.50192160	-47.318935	-47.318935	47.318935		2.74804184	-82.813408	31.874895	3.891862		-1.53383523	-81.328617	36.772258	-62.013356
-1.50169402	-47.318935	-40.225861	40.225861		2.75265565	-86.263967	29.882715	15.042531		-1.53422013	-84.408566	36.772258	-62.013356
-1.50169404	-40.225861	-47.318935	40.225861		2.74886043	-82.813408	30.228955	6.136491		-1.53062948	-80.955708	38.765766	-56.442502
-1.50169001	-40.225861	-45.089461	42.455335		2.75147354	-86.263967	32.221137	11.711825		-1.52810240	-82.868591	38.091960	-50.871648
-1.50176912	-47.318935	-42.455335	42.455335		-1.50008655	-82.813408	31.874895	7.815782		-1.52753518	-81.328617	40.759275	-50.871648
-1.50185361	-47.318935	-45.089461	45.089461		-1.50343396	-86.263967	29.882715	2.240448		-1.52792032	-84.408566	40.759275	-50.871648
-1.50169064	-40.225861	-42.455335	45.089461		-1.50186870	-84.752622	30.755290	4.866431		-2.03349258	-82.868591	39.870170	-61.829517
-1.50168999	-45.089461	-40.225861	42.455335		-1.50221456	-87.775311	30.755290	4.866431		-2.03118218	-82.868591	35.883153	-56.258664
-1.50176913	-42.455335	-47.318935	42.455335		-1.49909253	-82.813408	30.129745	10.441765		-2.03496194	-80.983331	38.781714	-64.821066
-1.50169064	-42.455335	-40.225861	45.089461		-1.49646634	-86.263967	32.121926	16.017100		-2.03241728	-82.868591	38.060064	-59.250212
-1.50185361	-45.089461	-47.318935	45.089461		-1.99613721	-82.813408	31.874895	16.111880		-2.03183811	-81.300993	40.775223	-59.250212
-1.50185401	-45.089461	-45.089461	47.318935		-1.99944810	-86.263967	29.882715	10.536546		-2.03222626	-84.436188	40.775223	-59.250212
-1.50177015	-42.455335	-42.455335	47.318935		-2.00311970	-82.813408	30.026152	1.972832		-2.02952765	-81.300994	36.788206	-53.679359
-1.50168938	-42.455335	-45.089461	40.225861		-2.00055692	-86.263967	32.018332	7.548166		-2.02992492	-84.436189	36.788206	-53.679359
-1.50168937	-45.089461	-42.455335	40.225861		-1.99793912	-84.662907	30.807087	13.123500		2.97164493	-82.868591	43.857187	-52.944006
-2.00177381	-45.088488	-45.088488	42.456308		-1.99823245	-87.865026	30.807087	13.123500		2.96577746	-86.321449	45.850695	-64.085713
-2.00168010	-42.456308	-42.456308	42.456308		2.75401385	-84.838541	30.705685	17.287161		2.96807641	-86.321449	41.863678	-58.514860
-2.00177441	-42.456308	-45.088488	45.088488		2.75378263	-87.689392	30.705685	17.287161		2.71647579	-82.868591	43.857187	-62.988256
-2.00177440	-45.088488	-42.456308	45.088488		-1.50145622	-80.874194	30.755290	4.866431		2.71921056	-86.321449	45.850695	-57.417403
-2.00177899	-45.088488	-40.224888	47.319908		-1.99758415	-80.963909	30.807087	13.123500		2.72150029	-86.321449	41.863678	-51.846547
-2.00184984	-42.456308	-47.319908	47.319908		2.75441991	-80.788275	30.705685	17.287161		2.71741509	-82.868592	42.190614	-60.709776
-2.00159543	-42.456308	-40.224888	40.224888		2.75848872	-80.788275	22.736961	28.437829		2.71794604	-81.425296	44.690473	-60.709776
-2.00177743	-45.088488	-47.319908	40.224888		-1.49538903	-80.874194	18.802204	21.592434		2.71759432	-84.311886	44.690473	-60.709776
-2.00177901	-40.224888	-45.088488	47.319908		-1.48945884	-80.874194	22.786566	32.743104		2.72014263	-86.321449	44.184122	-55.138922
-2.00184983	-47.319908	-42.456308	47.319908		-1.99354041	-80.963909	22.838362	24.274170		2.72067348	-84.878154	46.683982	-55.138922
-2.00177743	-47.319908	-45.088488	40.224888		-1.99154742	-80.963909	18.854001	29.849504		2.72032536	-87.764744	46.683982	-55.138922
-2.00159544	-40.224888	-42.456308	40.224888		2.76054352	-80.788275	18.752599	34.013165		2.71436432	-84.878154	42.696964	-66.280631
-2.00159612	-40.224888	-40.224888	42.456308		3.00480887	-82.813408	27.890534	19.479383		2.71401613	-87.764744	42.696964	-66.280631
-2.00184889	-47.319908	-47.319908	42.456308		3.00684873	-82.813408	23.906172	25.054717		-1.53148134	-82.868591	43.857187	-59.027379
-2.00177856	-47.319908	-40.224888	45.088488		2.75806877	-82.813408	27.890534	26.193201		-1.52875730	-86.321449	45.850695	-53.456525
-2.00177858	-40.224888	-47.319908	45.088488		2.76009446	-82.813408	23.906172	31.768535		-1.53506065	-86.321449	41.863678	-64.598232
2.74855546	-39.910311	-37.907286	37.907286		2.75642815	-80.788275	26.721322	22.862495		-1.53270693	-82.868591	46.065994	-62.013356
-1.50160103	-47.318935	-37.591735	37.591735		2.75887606	-82.813408	26.244594	28.437829		-1.53341149	-84.781475	42.752783	-62.013356
-2.00148978	-42.456308	-37.592708	37.592708		2.75940439	-81.387982	28.713504	28.437829		-1.53378512	-87.861424	42.752783	-62.013356
2.99842655	-38.908798	-38.908798	43.772398		2.75914380	-84.238834	28.713504	28.437829		-1.53040222	-82.868591	42.078977	-56.442502
2.74834442	-47.634485	-37.907286	39.910311		-1.49006858	-82.813408	27.890534	30.117120		-1.52983669	-81.328617	44.746291	-56.442502
2.74834249	-39.910311	-37.907286	47.634485		-1.49603291	-82.813408	23.906172	18.966452		-1.53021379	-84.408566	44.746291	-56.442502
2.74834936	-42.770886	-37.907286	44.773910		-1.49446889	-81.302063	24.778747	21.592434		-1.52768696	-86.321449	44.072486	-50.871648
2.74834986	-44.773910	-37.907286	42.770886		-1.49474927	-84.324753	24.778747	21.592434		-1.52712142	-84.781475	46.739800	-50.871648
-1.50177924	-47.318935	-37.591735	47.318935		-1.49150175	-80.874194	26.770928	27.167768		-1.52749359	-87.861424	46.739800	-50.871648
-1.50149631	-40.225861	-37.591735	40.225861		-1.48905587	-82.813408	26.145383	32.743104		-2.02719949	-82.868591	43.857187	-50.687810
-1.50159118	-42.455335	-37.591735	42.455335		-1.48849358	-81.302064	28.763109	32.743104		-2.03305942	-86.321449	45.850695	-61.829517
-1.50169611	-45.089461	-37.591735	45.089461		-1.48877444	-84.324753	28.763109	32.743104		-2.03076325	-86.321449	41.863678	-56.258664
-2.00169141	-42.456308	-37.592708	47.319908		-1.99409050	-82.813408	27.890534	21.687216		-2.03472942	-82.868592	42.047081	-64.821066
-2.00160159	-45.088488	-37.592708	40.224888		-1.99207239	-82.813408	23.906172	27.262550		-2.03415197	-81.300994	44.762240	-64.821066
-2.00169032	-47.319908	-37.592708	42.456308		-1.99553258	-80.963908	26.822725	18.698836		-2.03453162	-84.436188	44.762240	-64.821066
-2.00160296	-40.224888	-37.592708	45.088488		-1.99319972	-82.813408	26.041789	24.274170		-2.03199067	-86.321449	44.040589	-59.250212
2.99842806	-38.908798	-43.772398	38.908798		-1.99258207	-81.212348	28.814905	24.274170		-2.03141333	-84.753851	46.755748	-59.250212
2.74855545	-37.907286	-39.910311	37.907286		-1.99284588	-84.414467	28.814905	24.274170		-2.03179008	-87.889046	46.755748	-59.250212
-1.50160107	-37.591735	-47.318935	37.591735		-1.99056653	-81.212348	24.830544	29.849504		-2.02842560	-82.868591	46.034098	-53.679359
-2.00148980	-37.592708	-42.456308	37.592708		-1.99079751	-84.414467	24.830544	29.849504		-2.02911792	-84.753852	42.768731	-53.679359
2.99823899	-38.908798	-43.772398	48.635998		2.76141795	-81.387982	24.729142	34.013165		-2.02950168	-87.889047	42.768731	-53.679359
2.74834438	-37.907286	-47.634485	39.910311		2.76120335	-84.238834	24.729142	34.013165		2.96851965	-89.774307	47.844203	-58.514860
2.74834248	-37.907286	-39.910311	47.634485		3.01083568	-82.813408	31.874895	30.630051		2.72193708	-89.774307	47.844203	-51.846547
2.74834934	-37.907286	-42.770886	44.773910		3.00756452	-86.263967	29.882715	25.054717		2.71784994	-86.321450	48.171139	-60.709776
2.74834984	-37.907286	-44.773910	42.770886		2.75600617	-82.813408	31.874895	20.617865		2.71481425	-88.331012	48.677490	-66.280631
-1.50177926	-37.591735	-47.318935	47.318935		2.76075458	-86.263967	29.882715	31.768535		2.71447424	-91.217602	48.677490	-66.280631
-1.50149632	-37.591735	-40.225861	40.225861		2.75683161	-82.813408	30.228955	22.862495		-1.53460981	-89.774307	47.844203	-64.598232
-1.50159120	-37.591735	-42.455335	42.455335		2.75954930	-86.263967	32.221137	28.437829		-1.53296771	-88.234333	48.733308	-62.013356
-1.50169613	-37.591735	-45.089461	45.089461		-1.49212590	-82.813408	31.874895	24.541786		-1.53333188	-91.314282	48.733308	-62.013356
-2.00169143	-37.592708	-42.456308	47.319908		-1.49539682	-86.263967	29.882715	18.966452		-1.52997328	-86.321449	48.059502	-56.442502
-2.00160162	-37.592708	-45.088488	40.224888		-1.49389697	-84.752622	30.755290	21.592434		-2.03032245	-89.774307	47.844203	-56.258664
-2.00169035	-37.592708	-47.319908	42.456308		-1.49416758	-87.775311	30.755290	21.592434		-2.03428860	-86.321450	48.027606	-64.821066
-2.00160297	-37.592708	-40.224888	45.088488		-1.49111636	-82.813408	30.129745	27.167768		-2.02868383	-88.206710	48.749257	-53.679359
-1.50137660	-37.591735	-37.591735	37.591735		-1.48836161	-86.263967	32.121926	32.743104		-2.02905643	-91.341905	48.749257	-53.679359
2.74855464	-37.907286	-37.907286	39.910311		-1.98808520	-82.813408	31.874895	32.837884		2.72116267	-80.859028	46.683982	-55.138922
-1.50160377	-37.591735	-37.591735	47.318935		-1.99141354	-86.263967	29.882715	27.262550		2.71485306	-80.859028	42.696964	-66.280631
-2.00149155	-37.592708	-37.592708	42.456308		-1.99520327	-82.813408	30.026152	18.698836		-1.53294311	-80.955708	42.752783	-62.013356
2.99844517	-43.772398	-34.045198	-43.772398		-1.99253974	-86.263967	32.018332	24.274170		-1.52665454	-80.955708	46.739800	-50.871648
2.99840886	-43.772398	-29.181599	-48.635998		-1.98985830	-84.662907	30.807087	29.849504		-2.03095641	-80.983331	46.755748	-59.250212
2.99843287	-48.635998	-34.045198	-38.908798		-1.99013850	-87.865026	30.807087	29.849504		-2.02865141	-80.983331	42.768731	-53.679359
2.74850183	-39.910311	-30.183111	-47.634485		2.76212646	-84.838541	30.705685	34.013165		2.96934720	-82.868591	47.844203	-58.514860
2.74850183	-47.634485	-30.183111	-39.910311		2.76187666	-87.689392	30.705685	34.013165		2.72276802	-82.868591	47.844203	-51.846547
2.74839569	-47.634485	-33.043686	-42.770886		-1.49353628	-80.874194	30.755290	21.592434		2.71563544	-81.425296	48.677490	-66.280631
2.74853689	-39.910311	-35.046711	-42.770886		-1.98956028	-80.963909	30.807087	29.849504		2.71529085	-84.311886	48.677490	-66.280631
2.74852557	-39.910311	-33.043686	-44.773910		2.76245938	-80.788275	30.705685	34.013165		-1.53378737	-82.868591	47.844203	-64.598232
2.74832444	-47.634485	-35.046711	-44.773910		2.76667004	-80.788275	22.736961	45.163833		-1.53214243	-81.328617	48.733308	-62.013356
2.74850968	-44.773910	-30.183111	-42.770886		-1.48737511	-80.874194	18.802204	38.318438		-1.53251200	-84.408566	48.733308	-62.013356
2.74850968	-42.770886	-30.183111	-44.773910		-1.48123160	-80.874194	22.786566	49.469108		-2.02949349	-82.868591	47.844203	-56.258664
2.74839569	-42.770886	-33.043686	-47.634485		-1.98538695	-80.963909	22.838362	41.000173		-2.02785288	-81.300994	48.749257	-53.679359
2.74832444	-44.773910	-35.046711	-47.634485		-1.98326418	-80.963909	18.854001	46.575507		-2.02823191	-84.436189	48.749257	-53.679359
2.74852557	-44.773910	-33.043686	-39.910311		2.76876565	-80.788275	18.752599	50.739168		2.72202239	-82.868591	34.216580	-49.568068
2.74853689	-42.770886	-35.046711	-39.910311		3.01288495	-82.813408	27.890534	36.205387		2.97265773	-86.321449	33.889644	-47.373151
-1.50131427	-40.225861	-30.498661	-40.225861		3.01499754	-82.813408	23.906172	41.780721		2.72605363	-86.321449	33.889644	-40.704840
-1.50165536	-47.318935	-30.498661	-47.318935		2.76622669	-82.813408	27.890534	42.919205		2.72485018	-81.425296	32.729422	-43.997213
-1.50153165	-40.225861	-35.362261	-45.089461		2.76832849	-82.813408	23.906172	48.494539		2.72447433	-84.311886	32.729422	-43.997213
-1.50164021	-47.318935	-32.728136	-45.089461		2.76453923	-80.788275	26.721322	39.588499		2.72750929	-84.878154	34.722931	-38.426359
-1.50162807	-47.318935	-35.362261	-42.455335		2.76706209	-82.813408	26.244594	45.163833		2.72714339	-87.764744	34.722931	-38.426359
-1.50141710	-40.225861	-32.728136	-42.455335		2.76758149	-81.387982	28.713504	45.163833		-1.52194112	-86.321449	33.889644	-36.743963
-1.50155673	-45.089461	-30.498661	-45.089461		2.76737324	-84.238834	28.713504	45.163833		-1.52581114	-82.868591	34.104943	-45.300793
-1.50143038	-42.455335	-30.498661	-42.455335		-1.48184128	-82.813408	27.890534	46.843123		-1.52296060	-81.328617	32.785240	-39.729939
-1.50153165	-45.089461	-35.362261	-40.225861		-1.48796863	-82.813408	23.906172	35.692455		-1.52336182	-84.408566	32.785240	-39.729939
-1.50141710	-42.455335	-32.728136	-40.225861		-1.48644154	-81.302063	24.778747	38.318438		-1.52031733	-84.781475	34.778749	-34.159086
-1.50162807	-42.455335	-35.362261	-47.318935		-1.48666282	-84.324753	24.778747	38.318438		-1.52070601	-87.861424	34.778749	-34.159086
-1.50164021	-45.089461	-32.728136	-47.318935		-1.48332581	-80.874194	26.770928	43.893772		-2.02619060	-86.321449	33.889644	-45.116955
-2.00163365	-45.088488	-35.361289	-45.088488		-1.48081259	-82.813408	26.145383	49.469108		-2.02722417	-81.300994	32.801189	-48.108503
-2.00153325	-42.456308	-32.729108	-45.088488		-1.48026909	-81.302064	28.763109	49.469108		-2.02763089	-84.436188	32.801189	-48.108503
-2.00151937	-42.456308	-35.361289	-42.456308		-1.48049766	-84.324753	28.763109	49.469108		-2.02454988	-84.753851	34.794698	-42.537650
-2.00153325	-45.088488	-32.729108	-42.456308		-1.98600680	-82.813408	27.890534	38.413219		-2.02494773	-87.889046	34.794698	-42.537650
-2.00144397	-45.088488	-30.497689	-40.224888		-1.98393775	-82.813408	23.906172	43.988553		-2.02158554	-82.868591	34.073047	-36.966796
-2.00155056	-42.456308	-30.497689	-47.319908		-1.98749841	-80.963908	26.822725	35.424839		2.72242972	-86.321449	40.197105	-49.568068
-2.00141519	-40.224888	-35.361289	-40.224888		-1.98503958	-82.813408	26.041789	41.000173		2.97887915	-86.321449	37.876662	-36.231443
-2.00153907	-47.319908	-32.729108	-40.224888		-1.98445051	-81.212348	28.814905	41.000173		2.97307861	-89.774307	39.870170	-47.373151
-2.00172377	-47.319908	-35.361289	-47.319908		-1.98469814	-84.414467	28.814905	41.000173		2.97534500	-89.774307	35.883153	-41.802297
-2.00153907	-40.224888	-32.729108	-47.319908		-1.98235217	-81.212348	24.830544	46.575507		2.72378251	-86.321449	37.876662	-46.275694
-2.00144397	-40.224888	-30.497689	-45.088488		-1.98260352	-84.414467	24.830544	46.575507		2.72647145	-89.774307	39.870170	-40.704840
-2.00155056	-47.319908	-30.497689	-42.456308		2.76971512	-81.387982	24.729142	50.739168		2.72872127	-89.774307	35.883153	-35.133985
2.99864742	-43.772398	-29.181599	-38.908798		2.76947163	-84.238834	24.729142	50.739168		2.72470791	-86.321450	36.210088	-43.997213
2.74876480	-39.910311	-30.183111	-37.907286		3.01906767	-82.813408	31.874895	47.356055		2.72524177	-84.878154	38.709948	-43.997213
2.74862378	-42.770886	-33.043686	-37.907286		3.01570806	-86.263967	29.882715	41.780721		2.72488140	-87.764744	38.709948	-43.997213
2.74853121	-44.773910	-35.046711	-37.907286		2.76409202	-82.813408	31.874895	37.343869		2.72738822	-89.774307	38.203596	-38.426359
-1.50144465	-47.318935	-30.498661	-37.591735		2.76903166	-86.263967	29.882715	48.494539		2.72792139	-88.331012	40.703457	-38.426359
-1.50140916	-42.455335	-35.362261	-37.591735		2.76494338	-82.813408	30.228955	39.588499		2.72756947	-91.217602	40.703457	-38.426359
-1.50142498	-45.089461	-32.728136	-37.591735		2.76776916	-86.263967	32.221137	45.163833		2.72168470	-88.331012	36.716439	-49.568068
-2.00130747	-42.456308	-30.497689	-37.592708		-1.48397527	-82.813408	31.874895	41.267789		2.72132701	-91.217602	36.716439	-49.568068
-2.00153221	-47.319908	-35.361289	-37.592708		-1.48730290	-86.263967	29.882715	35.692455		-1.52420122	-86.321449	37.876662	-42.314816
-2.00129214	-40.224888	-32.729108	-37.592708		-1.48574770	-84.752622	30.755290	38.318438		-1.52152302	-89.774307	39.870170	-36.743963
2.99864742	-38.908798	-29.181599	-43.772398		-1.48597995	-87.775311	30.755290	38.318438		-1.52775412	-89.774307	35.883153	-47.885670
2.74836153	-47.634485	-28.180086	-47.634485		-1.48290962	-82.813408	30.129745	43.893772		-1.52540820	-86.321449	40.085469	-45.300793
2.74875015	-39.910311	-28.180086	-39.910311		-1.48010798	-86.263967	32.121926	49.469108		-1.52611634	-88.234333	36.772258	-45.300793
2.74871956	-39.910311	-25.319511	-42.770886		-1.97980690	-82.813408	31.874895	49.563887		-1.52649843	-91.314282	36.772258	-45.300793
2.74846302	-47.634485	-25.319511	-44.773910		-1.98320576	-86.263967	29.882715	43.988553		-1.52314052	-86.321449	36.098452	-39.729939
2.74859370	-42.770886	-28.180086	-42.770886		-1.98711096	-82.813408	30.026152	35.424839		-1.52257195	-84.781475	38.765766	-39.729939
2.74849331	-44.773910	-28.180086	-44.773910		-1.98434506	-86.263967	32.018332	41.000173		-1.52295584	-87.861424	38.765766	-39.729939
2.74846302	-44.773910	-25.319511	-47.634485		-1.98163350	-84.662907	30.807087	46.575507		-1.52047197	-89.774307	38.091960	-34.159086
2.74871956	-42.770886	-25.319511	-39.910311		-1.98188544	-87.865026	30.807087	46.575507		-1.51990415	-88.234333	40.759275	-34.159086
-1.50145981	-47.318935	-27.864536	-40.225861		2.77037818	-84.838541	30.705685	50.739168		-1.52027763	-91.314282	40.759275	-34.159086
-1.50145981	-40.225861	-27.864536	-47.318935		2.77019794	-87.689392	30.705685	50.739168		-2.01998363	-86.321449	37.876662	-33.975248
-1.50136220	-40.225861	-25.635062	-45.089461		-1.48543882	-80.874194	30.755290	38.318438		-2.02577124	-89.774307	39.870170	-45.116955
-1.50147866	-47.318935	-25.635062	-42.455335		-1.98133480	-80.963909	30.807087	46.575507		-2.02351013	-89.774307	35.883153	-39.546101
-1.50145342	-42.455335	-27.864536	-45.089461		2.77073459	-80.788275	30.705685	50.739168		-2.02740959	-86.321450	36.066556	-48.108503
-1.50145342	-45.089461	-27.864536	-42.455335		2.77507639	-80.788275	22.736961	61.889836		-2.02682888	-84.753852	38.781714	-48.108503
-1.50136220	-45.089461	-25.635062	-40.225861		-1.47908183	-80.874194	18.802204	55.044442		-2.02721981	-87.889046	38.781714	-48.108503
-1.50147866	-42.455335	-25.635062	-47.318935		-1.47277831	-80.874194	22.786566	66.195111		-2.02471765	-89.774307	38.060064	-42.537650
-2.00148534	-45.088488	-25.634089	-45.088488		-1.97705770	-80.963909	22.838362	57.726177		-2.02413773	-88.206709	40.775223	-42.537650
-2.00134723	-42.456308	-25.634089	-42.456308		-1.97489883	-80.963909	18.854001	63.301511		-2.02452079	-91.341904	40.775223	-42.537650
-2.00132520	-42.456308	-27.865509	-40.224888		3.02120324	-82.813408	27.890534	52.931390		-2.02118534	-86.321449	40.053573	-36.966796
-2.00157050	-45.088488	-27.865509	-47.319908		3.02335103	-82.813408	23.906172	58.506724		-2.02188098	-88.206710	36.788206	-36.966796
-2.00121891	-40.224888	-25.634089	-40.224888		2.77458246	-82.813408	27.890534	59.645208		-2.02226848	-91.341905	36.788206	-36.966796
-2.00159246	-47.319908	-25.634089	-47.319908		2.77674366	-82.813408	23.906172	65.220542		2.72286206	-89.774307	46.177631	-49.568068
-2.00157050	-47.319908	-27.865509	-45.088488		2.77288670	-80.788275	26.721322	56.314502		2.97930520	-89.774307	43.857187	-36.231443
-2.00132520	-40.224888	-27.865509	-42.456308		2.77544770	-82.813408	26.244594	61.889836		2.97352246	-93.227165	45.850695	-47.373151
2.74857903	-47.634485	-28.180086	-37.907286		2.77599238	-81.387982	28.713504	61.889836		2.97578159	-93.227165	41.863678	-41.802297
2.74871256	-44.773910	-25.319511	-37.907286		2.77575220	-84.238834	28.713504	61.889836		2.72420900	-89.774307	43.857187	-46.275694
-1.50118576	-40.225861	-27.864536	-37.591735		-1.47343441	-82.813408	27.890534	63.569127		2.72691443	-93.227165	45.850695	-40.704840
-1.50121141	-42.455335	-25.635062	-37.591735		-1.47971403	-82.813408	23.906172	52.418459		2.72915949	-93.227165	41.863678	-35.133985
-2.00133394	-45.088488	-27.865509	-37.592708		-1.47811549	-81.302063	24.778747	55.044442		2.72513050	-89.774308	42.190614	-43.997213
-2.00136292	-47.319908	-25.634089	-37.592708		-1.47836770	-84.324753	24.778747	55.044442		2.72566239	-88.331012	44.690473	-43.997213
2.99867946	-38.908798	-34.045198	-38.908798		-1.47494283	-80.874194	26.770928	60.619776		2.72531448	-91.217602	44.690473	-43.997213
2.74876480	-37.907286	-30.183111	-39.910311		-1.47234901	-82.813408	26.145383	66.195111		2.72782887	-93.227165	44.184122	-38.426359
2.74862378	-37.907286	-33.043686	-42.770886		-1.47184034	-81.302064	28.763109	66.195111		2.72836066	-91.783870	46.683982	-38.426359
2.74853121	-37.907286	-35.046711	-44.773910		-1.47209618	-84.324753	28.763109	66.195111		2.72801988	-94.670460	46.683982	-38.426359
-1.50144465	-37.591735	-30.498661	-47.318935		-1.97770759	-82.813408	27.890534	55.139223		2.72211968	-91.783870	42.696964	-49.568068
-1.50142498	-37.591735	-32.728136	-45.089461		-1.97553876	-82.813408	23.906172	60.714557		2.72177294	-94.670460	42.696964	-49.568068
-1.50140916	-37.591735	-35.362261	-42.455335		-1.97921949	-80.963908	26.822725	52.150843		-1.52377612	-89.774307	43.857187	-42.314816
-2.00129214	-37.592708	-32.729108	-40.224888		-1.97668793	-82.813408	26.041789	57.726177		-1.52107878	-93.227165	45.850695	-36.743963
-2.00153221	-37.592708	-35.361289	-47.319908		-1.97608662	-81.212348	28.814905	57.726177		-1.52731560	-93.227165	41.863678	-47.885670
-2.00130747	-37.592708	-30.497689	-42.456308		-1.97638811	-84.414467	28.814905	57.726177		-1.52497823	-89.774307	46.065994	-45.300793
-1.50116503	-37.591735	-30.498661	-37.591735		-1.97395336	-81.212348	24.830544	63.301511		-1.52568400	-91.687191	42.752783	-45.300793
-2.00128298	-37.592708	-35.361289	-37.592708		-1.97419970	-84.414467	24.830544	63.301511		-1.52605389	-94.767140	42.752783	-45.300793
2.74857903	-37.907286	-28.180086	-47.634485		3.02749085	-82.813408	31.874895	64.082058		-1.52271886	-89.774307	42.078977	-39.729939
2.74871256	-37.907286	-25.319511	-44.773910		3.02404978	-86.263967	29.882715	58.506724		-1.52215217	-88.234333	44.746291	-39.729939
-1.50118576	-37.591735	-27.864536	-40.225861		2.77243240	-82.813408	31.874895	54.069873		-1.52252241	-91.314282	44.746291	-39.729939
-1.50121141	-37.591735	-25.635062	-42.455335		2.77744098	-86.263967	29.882715	65.220542		-1.52002936	-93.227165	44.072486	-34.159086
-2.00136291	-37.592708	-25.634089	-47.319908		2.77330687	-82.813408	30.228955	56.314502		-1.51946273	-91.687191	46.739800	-34.159086
-2.00133394	-37.592708	-27.865509	-45.088488		2.77614792	-86.263967	32.221137	61.889836		-1.51982436	-94.767140	46.739800	-34.159086
2.74886989	-37.907286	-28.180086	-37.907286		-1.47559537	-82.813408	31.874895	57.993793		-2.01955624	-89.774307	43.857187	-33.975248
-2.00105246	-37.592708	-25.634089	-37.592708		-1.47900045	-86.263967	29.882715	52.418459		-2.02532804	-93.227165	45.850695	-45.116955
2.99866328	-43.772398	-34.045198	-34.045198		-1.47741930	-84.752622	30.755290	55.044442		-2.02307347	-93.227165	41.863678	-39.546101
2.99861651	-48.635998	-34.045198	-29.181599		-1.47764091	-87.775311	30.755290	55.044442		-2.02698492	-89.774308	42.047081	-48.108503
2.74870954	-47.634485	-30.183111	-30.183111		-1.47452482	-82.813408	30.129745	60.619776		-2.02640645	-88.206710	44.762240	-48.108503
2.74859368	-47.634485	-33.043686	-33.043686		-1.47166494	-86.263967	32.121926	66.195111		-2.02678440	-91.341904	44.762240	-48.108503
2.74877541	-39.910311	-35.046711	-33.043686		-1.97136418	-82.813408	31.874895	66.289891		-2.02427770	-93.227165	44.040589	-42.537650
2.74877541	-39.910311	-33.043686	-35.046711		-1.97481215	-86.263967	29.882715	60.714557		-2.02369940	-91.659567	46.755748	-42.537650
2.74851520	-47.634485	-35.046711	-35.046711		-1.97879859	-82.813408	30.026152	52.150843		-2.02407066	-94.794762	46.755748	-42.537650
2.74873981	-44.773910	-30.183111	-33.043686		-1.97600947	-86.263967	32.018332	57.726177		-2.02075515	-89.774307	46.034098	-36.966796
2.74875430	-42.770886	-30.183111	-35.046711		-1.97322829	-84.662907	30.807087	63.301511		-2.02144883	-91.659568	42.768731	-36.966796
2.74873981	-44.773910	-33.043686	-30.183111		-1.97351243	-87.865026	30.807087	63.301511		-2.02182328	-94.794763	42.768731	-36.966796
2.74875431	-42.770886	-35.046711	-30.183111		-1.47709363	-80.874194	30.755290	55.044442		2.97623996	-96.680023	47.844203	-41.802297
-1.50104962	-40.225861	-30.498661	-30.498661		-1.97295504	-80.963909	30.807087	63.301511		2.72962059	-96.680023	47.844203	-35.133985
-1.50129768	-40.225861	-35.362261	-35.362261		2.96436608	-86.263966	33.867077	-64.150635		2.72557727	-93.227166	48.171139	-43.997213
-1.50143815	-47.318935	-32.728136	-35.362261		2.71779402	-86.263966	33.867077	-57.436817		2.72257543	-95.236728	48.677490	-49.568068
-1.50143815	-47.318935	-35.362261	-32.728136		2.71657170	-81.387982	32.697865	-60.767523		2.72223764	-98.123317	48.677490	-49.568068
-1.50116665	-40.225861	-32.728136	-32.728136		2.71615836	-84.238834	32.697865	-60.767523		-1.52685692	-96.680023	47.844203	-47.885670
-1.50133056	-45.089461	-30.498661	-35.362261		2.71923704	-84.838541	34.690047	-55.192189		-1.52522955	-95.140049	48.733308	-45.300793
-1.50118420	-42.455335	-30.498661	-32.728136		2.71884630	-87.689393	34.690047	-55.192189		-1.52558955	-98.219998	48.733308	-45.300793
-1.50133056	-45.089461	-35.362261	-30.498661		-1.53021080	-86.263966	33.867077	-53.512898		-1.52227184	-93.227165	48.059502	-39.729939
-1.50118420	-42.455335	-32.728136	-30.498661		-1.53405373	-82.813408	34.114107	-62.037584		-2.02261458	-96.680023	47.844203	-39.546101
-2.00142971	-45.088488	-35.361289	-35.361289		-1.53119729	-81.302064	32.747471	-56.462250		-2.02653747	-93.227166	48.027606	-48.108503
-2.00129984	-42.456308	-32.729108	-35.361289		-1.53162573	-84.324752	32.747471	-56.462250		-2.02099272	-95.112426	48.749257	-36.966796
-2.00129984	-42.456308	-35.361289	-32.729108		-1.52857714	-84.752622	34.739652	-50.886914		-2.02135682	-98.247621	48.749257	-36.966796
-2.00131774	-45.088488	-32.729108	-32.729108		-1.52891213	-87.775312	34.739652	-50.886914		2.72802766	-80.859028	34.722931	-38.426359
-2.00121895	-45.088488	-30.497689	-30.497689		-2.03454256	-86.263966	33.867077	-61.942803		-1.51982603	-80.955708	34.778749	-34.159086
-2.00118168	-40.224888	-35.361289	-30.497689		-2.03552140	-81.212349	32.799268	-64.931182		-2.02406341	-80.983331	34.794698	-42.537650
-2.00133998	-47.319908	-32.729108	-30.497689		-2.03595762	-84.414467	32.799268	-64.931182		2.97393626	-82.868591	39.870170	-47.373151
-2.00118168	-40.224888	-30.497689	-35.361289		-2.03284945	-84.662907	34.791448	-59.355848		2.97621736	-82.868591	35.883153	-41.802297
-2.00133998	-47.319908	-30.497689	-32.729108		-2.03328112	-87.865026	34.791448	-59.355848		2.72732877	-82.868591	39.870170	-40.704840
2.99888862	-43.772398	-29.181599	-29.181599		-2.02985270	-82.813408	34.010513	-53.780514		2.72958966	-82.868591	35.883153	-35.133985
2.74903321	-39.910311	-30.183111	-28.180086		2.97067121	-86.263966	37.851438	-52.999967		2.72575076	-80.859028	38.709948	-43.997213
2.74901935	-39.910311	-33.043686	-25.319511		2.96478775	-89.714525	39.843620	-64.150635		2.72825048	-82.868591	38.203596	-38.426359
2.74869287	-47.634485	-35.046711	-25.319511		2.96706187	-89.714525	35.859258	-58.575301		2.72877920	-81.425296	40.703457	-38.426359
2.74899215	-42.770886	-30.183111	-25.319511		2.71555394	-86.263966	37.851438	-63.012153		2.72841771	-84.311886	40.703457	-38.426359
2.74885000	-42.770886	-33.043686	-28.180086		2.71821701	-89.714525	39.843620	-57.436817		2.72255708	-81.425296	36.716439	-49.568068
2.74873266	-44.773910	-35.046711	-28.180086		2.72046334	-89.714525	35.859258	-51.861483		2.72218944	-84.311886	36.716439	-49.568068
-1.50123938	-47.318935	-30.498661	-27.864536		2.71642643	-86.263967	36.205498	-60.767523		-1.52066837	-82.868591	39.870170	-36.743963
-1.50107119	-40.225861	-35.362261	-25.635062		2.71701652	-84.838540	38.674408	-60.767523		-1.52688298	-82.868591	35.883153	-47.885670
-1.50124750	-47.318935	-32.728136	-25.635062		2.71660856	-87.689393	38.674408	-60.767523		-1.52524160	-81.328617	36.772258	-45.300793
-1.50111300	-45.089461	-30.498661	-25.635062		2.71907624	-89.714526	38.197680	-55.192189		-1.52563501	-84.408566	36.772258	-45.300793
-1.50119440	-42.455335	-35.362261	-27.864536		2.71969414	-88.289100	40.666590	-55.192189		-1.52208788	-80.955708	38.765766	-39.729939
-1.50121450	-45.089461	-32.728136	-27.864536		2.71926584	-91.139951	40.666590	-55.192189		-1.51961333	-82.868591	38.091960	-34.159086
-2.00123699	-45.088488	-35.361289	-25.634089		2.71337193	-88.289099	36.682227	-66.342857		-1.51905044	-81.328617	40.759275	-34.159086
-2.00107401	-42.456308	-32.729108	-25.634089		2.71298871	-91.139951	36.682227	-66.342857		-1.51943412	-84.408566	40.759275	-34.159086
-2.00106421	-42.456308	-30.497689	-27.865509		-1.53246711	-86.263966	37.851438	-59.088232		-2.02491314	-82.868591	39.870170	-45.116955
-2.00134856	-47.319908	-35.361289	-27.865509		-1.52975259	-89.714525	39.843620	-53.512898		-2.02263843	-82.868591	35.883153	-39.546101
-2.00104425	-40.224888	-32.729108	-27.865509		-1.53606645	-89.714525	35.859258	-64.663566		-2.02635238	-80.983331	38.781714	-48.108503
-2.00092207	-40.224888	-30.497689	-25.634089		-1.53365649	-86.263967	40.090650	-62.037584		-2.02385323	-82.868591	38.060064	-42.537650
2.99893051	-38.908798	-29.181599	-34.045198		-1.53442275	-88.203181	36.731833	-62.037584		-2.02327787	-81.300993	40.775223	-42.537650
2.74903321	-39.910311	-28.180086	-30.183111		-1.53480482	-91.225870	36.731833	-62.037584		-2.02367114	-84.436188	40.775223	-42.537650
2.74901935	-39.910311	-25.319511	-33.043686		-1.53138973	-86.263966	36.106288	-56.462250		-2.02100808	-81.300994	36.788206	-36.966796
2.74869287	-47.634485	-25.319511	-35.046711		-1.53077710	-84.752622	38.724014	-56.462250		-2.02140789	-84.436189	36.788206	-36.966796
2.74885000	-42.770886	-28.180086	-33.043686		-1.53116458	-87.775311	38.724014	-56.462250		2.72369869	-82.868591	46.177631	-49.568068
2.74873266	-44.773910	-28.180086	-35.046711		-1.52868950	-89.714526	38.098469	-50.886914		2.98014475	-82.868591	43.857187	-36.231443
2.74899215	-42.770886	-25.319511	-30.183111		-1.52812645	-88.203181	40.716195	-50.886914		2.97435198	-86.321449	45.850695	-47.373151
-1.50123938	-47.318935	-27.864536	-30.498661		-1.52851018	-91.225870	40.716195	-50.886914		2.97662185	-86.321449	41.863678	-41.802297
-1.50107120	-40.225861	-25.635062	-35.362261		-2.02825148	-86.263966	37.851438	-50.792135		2.72505341	-82.868591	43.857187	-46.275694
-1.50124750	-47.318935	-25.635062	-32.728136		-2.03408131	-89.714525	39.843620	-61.942803		2.72774181	-86.321449	45.850695	-40.704840
-1.50119440	-42.455335	-27.864536	-35.362261		-2.03181683	-89.714525	35.859258	-56.367469		2.72999464	-86.321449	41.863678	-35.133985
-1.50121450	-45.089461	-27.864536	-32.728136		-2.03570617	-86.263967	36.002695	-64.931182		2.72598047	-82.868592	42.190614	-43.997213
-1.50111300	-45.089461	-25.635062	-30.498661		-2.03511060	-84.662907	38.775810	-64.931182		2.72650784	-81.425296	44.690473	-43.997213
-2.00123699	-45.088488	-25.634089	-35.361289		-2.03554051	-87.865026	38.775810	-64.931182		2.72615208	-84.311886	44.690473	-43.997213
-2.00107401	-42.456308	-25.634089	-32.729108		-2.03307901	-89.714526	37.994875	-59.355848		2.72865982	-86.321449	44.184122	-38.426359
-2.00106421	-42.456308	-27.865509	-30.497689		-2.03240778	-88.113466	40.767991	-59.355848		2.72918744	-84.878154	46.683982	-38.426359
-2.00092207	-40.224888	-25.634089	-30.497689		-2.03286030	-91.315585	40.767991	-59.355848		2.72883980	-87.764744	46.683982	-38.426359
-2.00134856	-47.319908	-27.865509	-35.361289		-2.02944169	-86.263967	39.987056	-53.780514		2.72296183	-84.878154	42.696964	-49.568068
-2.00104425	-40.224888	-27.865509	-32.729108		-2.03017349	-88.113466	36.783630	-53.780514		2.72260757	-87.764744	42.696964	-49.568068
2.74879282	-47.634485	-28.180086	-28.180086		-2.03059731	-91.315585	36.783630	-53.780514		-1.52293230	-82.868591	43.857187	-42.314816
2.74891370	-47.634485	-25.319511	-25.319511		2.97103683	-89.714525	43.827981	-52.999967		-1.52025448	-86.321449	45.850695	-36.743963
2.74896439	-44.773910	-28.180086	-25.319511		2.96525941	-93.165084	45.820163	-64.150635		-1.52647454	-86.321449	41.863678	-47.885670
2.74896439	-44.773910	-25.319511	-28.180086		2.96749084	-93.165084	41.835800	-58.575301		-1.52414111	-82.868591	46.065994	-45.300793
-1.50090456	-40.225861	-27.864536	-27.864536		2.71600069	-89.714525	43.827981	-63.012153		-1.52484134	-84.781475	42.752783	-45.300793
-1.50077676	-40.225861	-25.635062	-25.635062		2.71867704	-93.165084	45.820163	-57.436817		-1.52521956	-87.861424	42.752783	-45.300793
-1.50093874	-42.455335	-27.864536	-25.635062		2.72089079	-93.165084	41.835800	-51.861483		-1.52187004	-82.868591	42.078977	-39.729939
-1.50093874	-42.455335	-25.635062	-27.864536		2.71688558	-89.714526	42.182041	-60.767523		-1.52130842	-81.328617	44.746291	-39.729939
-2.00099393	-45.088488	-25.634089	-25.634089		2.71743863	-88.289099	44.650951	-60.767523		-1.52168723	-84.408566	44.746291	-39.729939
-2.00109851	-45.088488	-27.865509	-27.865509		2.71704374	-91.139951	44.650951	-60.767523		-1.51920243	-86.321449	44.072486	-34.159086
-2.00113582	-47.319908	-25.634089	-27.865509		2.71958163	-93.165084	44.174223	-55.192189		-1.51864038	-84.781475	46.739800	-34.159086
-2.00113582	-47.319908	-27.865509	-25.634089		2.72009481	-91.739658	46.643133	-55.192189		-1.51900920	-87.861424	46.739800	-34.159086
2.99893051	-38.908798	-34.045198	-29.181599		2.71973025	-94.590510	46.643133	-55.192189		-2.01871936	-82.868591	43.857187	-33.975248
2.74905299	-37.907286	-30.183111	-30.183111		2.71382733	-91.739658	42.658770	-66.342857		-2.02449883	-86.321449	45.850695	-45.116955
2.74889019	-37.907286	-33.043686	-33.043686		2.71349780	-94.590510	42.658770	-66.342857		-2.02223442	-86.321449	41.863678	-39.546101
2.74878292	-37.907286	-35.046711	-35.046711		-1.53199247	-89.714525	43.827981	-59.088232		-2.02613471	-82.868592	42.047081	-48.108503
-1.50115612	-37.591735	-32.728136	-35.362261		-1.52931349	-93.165084	45.820163	-53.512898		-2.02556096	-81.300994	44.762240	-48.108503
-1.50115612	-37.591735	-35.362261	-32.728136		-1.53561437	-93.165084	41.835800	-64.663566		-2.02594712	-84.436188	44.762240	-48.108503
-2.00102017	-37.592708	-32.729108	-30.497689		-1.53318314	-89.714525	46.067193	-62.037584		-2.02344387	-86.321449	44.040589	-42.537650
-2.00102017	-37.592708	-30.497689	-32.729108		-1.53393324	-91.653739	42.708376	-62.037584		-2.02286993	-84.753851	46.755748	-42.537650
2.74902906	-37.907286	-35.046711	-25.319511		-1.53431255	-94.676429	42.708376	-62.037584		-2.02324861	-87.889046	46.755748	-42.537650
-1.50087678	-37.591735	-30.498661	-27.864536		-1.53095608	-89.714525	42.082831	-56.462250		-2.01992248	-82.868591	46.034098	-36.966796
-1.50088861	-37.591735	-32.728136	-25.635062		-1.53037909	-88.203181	44.700556	-56.462250		-2.02061025	-84.753852	42.768731	-36.966796
-2.00103227	-37.592708	-35.361289	-27.865509		-1.53078120	-91.225870	44.700556	-56.462250		-2.02099348	-87.889047	42.768731	-36.966796
2.74902906	-37.907286	-25.319511	-35.046711		-1.52825683	-93.165084	44.075012	-50.886914		2.97705458	-89.774307	47.844203	-41.802297
-1.50087678	-37.591735	-27.864536	-30.498661		-1.52765512	-91.653740	46.692738	-50.886914		2.73042973	-89.774307	47.844203	-35.133985
-1.50088861	-37.591735	-25.635062	-32.728136		-1.52806667	-94.676429	46.692738	-50.886914		2.72639949	-86.321450	48.171139	-43.997213
-2.00103227	-37.592708	-27.865509	-35.361289		-2.02779989	-89.714525	43.827981	-50.792135		2.72339301	-88.331012	48.677490	-49.568068
2.74917354	-37.907286	-28.180086	-28.180086		-2.03365528	-93.165084	45.820163	-61.942803		2.72304957	-91.217602	48.677490	-49.568068
2.74935425	-37.907286	-25.319511	-25.319511		-2.03139942	-93.165084	41.835800	-56.367469		-1.52604026	-89.774307	47.844203	-47.885670
-2.00072448	-37.592708	-25.634089	-27.865509		-2.03527434	-89.714525	41.979237	-64.931182		-1.52441256	-88.234333	48.733308	-45.300793
-2.00072447	-37.592708	-27.865509	-25.634089		-2.03465037	-88.113466	44.752353	-64.931182		-1.52477870	-91.314282	48.733308	-45.300793
2.99886840	-43.772398	-34.045198	-24.317999		-2.03504627	-91.315584	44.752353	-64.931182		-1.52145163	-86.321449	48.059502	-39.729939
2.99877340	-48.635998	-34.045198	-19.454399		-2.03259224	-93.165084	43.971418	-59.355848		-2.02180140	-89.774307	47.844203	-39.546101
2.74889302	-47.634485	-30.183111	-20.455912		-2.03195007	-91.564024	46.744534	-59.355848		-2.02571400	-86.321450	48.027606	-48.108503
2.74877458	-47.634485	-33.043686	-23.316486		-2.03235649	-94.766143	46.744534	-59.355848		-2.02018089	-88.206710	48.749257	-36.966796
2.74900027	-39.910311	-35.046711	-23.316486		-2.02898833	-89.714525	45.963599	-53.780514		-2.02055123	-91.341905	48.749257	-36.966796
2.74895535	-44.773910	-30.183111	-23.316486		-2.02974055	-91.564024	42.760173	-53.780514		2.72967685	-80.859028	46.683982	-38.426359
2.74892997	-44.773910	-33.043686	-20.455912		-2.03008576	-94.766143	42.760173	-53.780514		2.72346085	-80.859028	42.696964	-49.568068
2.74894774	-42.770886	-35.046711	-20.455912		2.96796560	-96.615643	47.812343	-58.575301		-1.52436571	-80.955708	42.752783	-45.300793
-1.50080487	-40.225861	-30.498661	-20.771462		2.72136607	-96.615643	47.812343	-51.861483		-1.51817731	-80.955708	46.739800	-34.159086
-1.50126640	-47.318935	-35.362261	-23.000936		2.71731552	-93.165084	48.158584	-60.767523		-2.02240968	-80.983331	46.755748	-42.537650
-1.50092947	-40.225861	-32.728136	-23.000936		2.71427785	-95.190217	48.635313	-66.342857		-2.02014341	-80.983331	42.768731	-36.966796
-1.50095184	-42.455335	-30.498661	-23.000936		2.71395610	-98.041068	48.635313	-66.342857		2.97788476	-82.868591	47.844203	-41.802297
-1.50115289	-45.089461	-35.362261	-20.771462		-1.53511888	-96.615643	47.812343	-64.663566		2.73125422	-82.868591	47.844203	-35.133985
-1.50097362	-42.455335	-32.728136	-20.771462		-1.53349039	-95.104298	48.684919	-62.037584		2.72422514	-81.425296	48.677490	-49.568068
-2.00109673	-42.456308	-35.361289	-23.001909		-1.53383467	-98.126987	48.684919	-62.037584		2.72387545	-84.311886	48.677490	-49.568068
-2.00111898	-45.088488	-32.729108	-23.001909		-1.53049654	-93.165084	48.059374	-56.462250		-1.52520863	-82.868591	47.844203	-47.885670
-2.00101667	-45.088488	-30.497689	-20.770489		-2.03092300	-96.615643	47.812343	-56.367469		-1.52358041	-81.328617	48.733308	-45.300793
-2.00097044	-40.224888	-35.361289	-20.770489		-2.03479246	-93.165084	47.955780	-64.931182		-1.52395351	-84.408566	48.733308	-45.300793
-2.00116437	-47.319908	-32.729108	-20.770489		-2.02924032	-95.014583	48.736716	-53.780514		-2.02097257	-82.868591	47.844203	-39.546101
-2.00114651	-47.319908	-30.497689	-23.001909		-2.02967179	-98.216702	48.736716	-53.780514		-2.01935368	-81.300994	48.749257	-36.966796
2.99903004	-43.772398	-34.045198	-14.590799		2.71978910	-80.788275	34.690047	-55.192189		-2.01973125	-84.436189	48.749257	-36.966796
2.99910322	-43.772398	-29.181599	-19.454399		-1.52802910	-80.874194	34.739652	-50.886914		2.73050411	-82.868591	34.216580	-32.855506
2.74927214	-39.910311	-30.183111	-18.452887		-2.03232067	-80.963909	34.791448	-59.355848		2.98112015	-86.321449	33.889644	-30.660588
2.74891168	-47.634485	-33.043686	-13.589287		2.96568230	-82.813408	39.843620	-64.150635		2.73444948	-86.321449	33.889644	-23.992277
2.74917519	-39.910311	-35.046711	-13.589287		2.96796315	-82.813408	35.859258	-58.575301		2.73326877	-81.425296	32.729422	-27.284651
2.74922087	-39.910311	-33.043686	-15.592312		2.71910170	-82.813408	39.843620	-57.436817		2.73289935	-84.311886	32.729422	-27.284651
2.74883359	-47.634485	-35.046711	-15.592312		2.72140082	-82.813408	35.859258	-51.861483		2.73587573	-84.878154	34.722931	-21.713797
2.74912209	-44.773910	-30.183111	-13.589287		2.71751923	-80.788275	38.674408	-60.767523		2.73552292	-87.764744	34.722931	-21.713797
2.74918787	-42.770886	-30.183111	-15.592312		2.72002862	-82.813408	38.197680	-55.192189		-1.51358564	-86.321449	33.889644	-20.031400
2.74904575	-42.770886	-33.043686	-18.452887		2.72057769	-81.387982	40.666590	-55.192189		-1.51737564	-82.868591	34.104943	-28.588230
2.74890403	-44.773910	-35.046711	-18.452887		2.72019079	-84.238834	40.666590	-55.192189		-1.51459556	-81.328617	32.785240	-23.017377
-1.50106530	-47.318935	-30.498661	-18.137336		2.71427736	-81.387982	36.682227	-66.342857		-1.51498393	-84.408566	32.785240	-23.017377
-1.50088483	-40.225861	-35.362261	-15.907862		2.71390827	-84.238834	36.682227	-66.342857		-1.51199654	-84.781475	34.778749	-17.446523
-1.50109420	-47.318935	-32.728136	-15.907862		-1.52889938	-82.813408	39.843620	-53.512898		-1.51236603	-87.861424	34.778749	-17.446523
-1.50113801	-47.318935	-35.362261	-13.273737		-1.53516423	-82.813408	35.859258	-64.663566		-2.01775029	-86.321449	33.889644	-28.404392
-1.50074520	-40.225861	-32.728136	-13.273737		-1.53347713	-81.302063	36.731833	-62.037584		-2.01875677	-81.300994	32.801189	-31.395941
-1.50093502	-45.089461	-30.498661	-15.907862		-1.53386035	-84.324753	36.731833	-62.037584		-2.01916177	-84.436188	32.801189	-31.395941
-1.50077182	-42.455335	-30.498661	-13.273737		-1.53024868	-80.874194	38.724014	-56.462250		-2.01614022	-84.753851	34.794698	-25.825087
-1.50101108	-42.455335	-35.362261	-18.137336		-1.52777910	-82.813408	38.098469	-50.886914		-2.01652877	-87.889046	34.794698	-25.825087
-1.50103535	-45.089461	-32.728136	-18.137336		-1.52716425	-81.302064	40.716195	-50.886914		-2.01324597	-82.868591	34.073047	-20.254234
-2.00108182	-45.088488	-35.361289	-15.906889		-1.52763785	-84.324753	40.716195	-50.886914		2.73090662	-86.321449	40.197105	-32.855506
-2.00088827	-42.456308	-32.729108	-15.906889		-2.03317350	-82.813408	39.843620	-61.942803		2.98723366	-86.321449	37.876662	-19.518881
-2.00094202	-42.456308	-35.361289	-13.274709		-2.03093553	-82.813408	35.859258	-56.367469		2.98154235	-89.774307	39.870170	-30.660588
-2.00096797	-45.088488	-32.729108	-13.274709		-2.03461596	-80.963908	38.775810	-64.931182		2.98376315	-89.774307	35.883153	-25.089735
-2.00085253	-42.456308	-30.497689	-18.138309		-2.03214518	-82.813408	37.994875	-59.355848		2.73223169	-86.321449	37.876662	-29.563131
-2.00119513	-47.319908	-35.361289	-18.138309		-2.03155115	-81.212348	40.767991	-59.355848		2.73488178	-89.774307	39.870170	-23.992277
-2.00082785	-40.224888	-32.729108	-18.138309		-2.03194667	-84.414467	40.767991	-59.355848		2.73708201	-89.774307	35.883153	-18.421422
-2.00070398	-40.224888	-30.497689	-15.906889		-2.02921439	-81.212348	36.783630	-53.780514		2.73313624	-86.321450	36.210088	-27.284651
-2.00099998	-47.319908	-30.497689	-13.274709		-2.02968084	-84.414467	36.783630	-53.780514		2.73366583	-84.878154	38.709948	-27.284651
2.99921031	-38.908798	-29.181599	-24.317999		2.97194303	-82.813408	43.827981	-52.999967		2.73331302	-87.764744	38.709948	-27.284651
2.74929696	-39.910311	-28.180086	-20.455912		2.96609903	-86.263966	45.820163	-64.150635		2.73577883	-89.774307	38.203596	-21.713797
2.74931504	-39.910311	-25.319511	-23.316486		2.96837785	-86.263967	41.835800	-58.575301		2.73630793	-88.331012	40.703457	-21.713797
2.74909482	-42.770886	-28.180086	-23.316486		2.71685397	-82.813408	43.827981	-63.012153		2.73596816	-91.217602	40.703457	-21.713797
2.74924424	-42.770886	-25.319511	-20.455912		2.71950713	-86.263966	45.820163	-57.436817		2.73016653	-88.331012	36.716439	-32.855506
-1.50104190	-47.318935	-27.864536	-20.771462		2.72181556	-86.263967	41.835800	-51.861483		2.72981150	-91.217602	36.716439	-32.855506
-1.50103182	-47.318935	-25.635062	-23.000936		2.71782200	-82.813408	42.182041	-60.767523		-1.51578910	-86.321449	37.876662	-25.602254
-1.50099025	-45.089461	-27.864536	-23.000936		2.71827236	-81.387982	44.650951	-60.767523		-1.51314450	-89.774307	39.870170	-20.031400
-1.50088513	-45.089461	-25.635062	-20.771462		2.71791609	-84.238834	44.650951	-60.767523		-1.51928417	-89.774307	35.883153	-31.173107
-2.00081096	-42.456308	-25.634089	-23.001909		2.72041983	-86.263967	44.174223	-55.192189		-1.51696868	-86.321449	40.085469	-28.588230
-2.00082351	-42.456308	-27.865509	-20.770489		2.72094432	-84.838541	46.643133	-55.192189		-1.51767169	-88.234333	36.772258	-28.588230
-2.00064138	-40.224888	-25.634089	-20.770489		2.72060212	-87.689393	46.643133	-55.192189		-1.51804722	-91.314282	36.772258	-28.588230
-2.00077216	-40.224888	-27.865509	-23.001909		2.71472373	-84.838541	42.658770	-66.342857		-1.51475381	-86.321449	36.098452	-23.017377
2.99944093	-38.908798	-29.181599	-14.590799		2.71432607	-87.689392	42.658770	-66.342857		-1.51419018	-84.781475	38.765766	-23.017377
2.74897622	-47.634485	-28.180086	-18.452887		-1.53114147	-82.813408	43.827981	-59.088232		-1.51456155	-87.861424	38.765766	-23.017377
2.74955450	-39.910311	-25.319511	-13.589287		-1.52845882	-86.263966	45.820163	-53.512898		-1.51211643	-89.774307	38.091960	-17.446523
2.74909347	-47.634485	-25.319511	-15.592312		-1.53470116	-86.263967	41.835800	-64.663566		-1.51155313	-88.234333	40.759275	-17.446523
2.74928746	-42.770886	-28.180086	-13.589287		-1.53230541	-82.813408	46.067193	-62.037584		-1.51190988	-91.314282	40.759275	-17.446523
2.74915434	-44.773910	-28.180086	-15.592312		-1.53306604	-84.752622	42.708376	-62.037584		-2.01165019	-86.321449	37.876662	-17.262685
2.74918603	-44.773910	-25.319511	-18.452887		-1.53341591	-87.775311	42.708376	-62.037584		-2.01732537	-89.774307	39.870170	-28.404392
-1.50065368	-40.225861	-27.864536	-18.137336		-1.53005372	-82.813408	42.082831	-56.462250		-2.01511154	-89.774307	35.883153	-22.833539
-1.50052415	-40.225861	-25.635062	-15.907862		-1.52948444	-81.302064	44.700556	-56.462250		-2.01894214	-86.321450	36.066556	-31.395941
-1.50086634	-47.318935	-25.635062	-13.273737		-1.52984721	-84.324752	44.700556	-56.462250		-2.01836568	-84.753852	38.781714	-31.395941
-1.50072452	-42.455335	-27.864536	-15.907862		-1.52737816	-86.263967	44.075012	-50.886914		-2.01875240	-87.889046	38.781714	-31.395941
-1.50081734	-45.089461	-27.864536	-13.273737		-1.52677807	-84.752622	46.692738	-50.886914		-2.01629294	-89.774307	38.060064	-25.825087
-1.50069687	-42.455335	-25.635062	-18.137336		-1.52718772	-87.775312	46.692738	-50.886914		-2.01571710	-88.206709	40.775223	-25.825087
-2.00079191	-45.088488	-25.634089	-15.906889		-2.02692944	-82.813408	43.827981	-50.792135		-2.01609070	-91.341904	40.775223	-25.825087
-2.00060362	-42.456308	-25.634089	-13.274709		-2.03275648	-86.263966	45.820163	-61.942803		-2.01282149	-86.321449	40.053573	-20.254234
-2.00089475	-45.088488	-27.865509	-18.138309		-2.03052173	-86.263967	41.835800	-56.367469		-2.01351125	-88.206710	36.788206	-20.254234
-2.00094039	-47.319908	-25.634089	-18.138309		-2.03441648	-82.813408	41.979237	-64.931182		-2.01388401	-91.341905	36.788206	-20.254234
-2.00096232	-47.319908	-27.865509	-15.906889		-2.03378393	-81.212349	44.752353	-64.931182		2.73133993	-89.774307	46.177631	-32.855506
-2.00055657	-40.224888	-27.865509	-13.274709		-2.03421362	-84.414467	44.752353	-64.931182		2.98768484	-89.774307	43.857187	-19.518881
2.99915546	-38.908798	-34.045198	-19.454399		-2.03166356	-86.263967	43.971418	-59.355848		2.98199147	-93.227165	45.850695	-30.660588
2.74932252	-37.907286	-30.183111	-20.455912		-2.03108498	-84.662907	46.744534	-59.355848		2.98421252	-93.227165	41.863678	-25.089735
2.74914666	-37.907286	-33.043686	-23.316486		-2.03150436	-87.865026	46.744534	-59.355848		2.73266353	-89.774307	43.857187	-29.563131
-1.50091601	-37.591735	-35.362261	-23.000936		-2.02812758	-82.813408	45.963599	-53.780514		2.73534057	-93.227165	45.850695	-23.992277
-2.00076731	-37.592708	-32.729108	-20.770489		-2.02882369	-84.662907	42.760173	-53.780514		2.73754500	-93.227165	41.863678	-18.421422
-2.00074057	-37.592708	-30.497689	-23.001909		-2.02927094	-87.865026	42.760173	-53.780514		2.73356773	-89.774308	42.190614	-27.284651
2.74934988	-37.907286	-33.043686	-13.589287		2.96879457	-89.714525	47.812343	-58.575301		2.73409633	-88.331012	44.690473	-27.284651
2.74923268	-37.907286	-35.046711	-15.592312		2.72222223	-89.714525	47.812343	-51.861483		2.73375618	-91.217602	44.690473	-27.284651
-1.50061836	-37.591735	-30.498661	-18.137336		2.71818939	-86.263967	48.158584	-60.767523		2.73623880	-93.227165	44.184122	-21.713797
-1.50066275	-37.591735	-32.728136	-15.907862		2.71518766	-88.289099	48.635313	-66.342857		2.73676772	-91.783870	46.683982	-21.713797
-1.50072914	-37.591735	-35.362261	-13.273737		2.71478276	-91.139951	48.635313	-66.342857		2.73643775	-94.670460	46.683982	-21.713797
-2.00081300	-37.592708	-35.361289	-18.138309		-1.53429870	-89.714525	47.812343	-64.663566		2.73060156	-91.783870	42.696964	-32.855506
-2.00051805	-37.592708	-30.497689	-13.274709		-1.53258276	-88.203181	48.684919	-62.037584		2.73025864	-94.670460	42.696964	-32.855506
-1.50058206	-37.591735	-27.864536	-20.771462		-1.53300509	-91.225870	48.684919	-62.037584		-1.51535115	-89.774307	43.857187	-25.602254
-1.50056633	-37.591735	-25.635062	-23.000936		-1.52962064	-86.263966	48.059374	-56.462250		-1.51267772	-93.227165	45.850695	-20.031400
2.74945020	-37.907286	-28.180086	-18.452887		-2.03003783	-89.714525	47.812343	-56.367469		-1.51884290	-93.227165	41.863678	-31.173107
2.74963638	-37.907286	-25.319511	-15.592312		-2.03395912	-86.263967	47.955780	-64.931182		-1.51653056	-89.774307	46.065994	-28.588230
-1.50030378	-37.591735	-25.635062	-13.273737		-2.02840497	-88.113466	48.736716	-53.780514		-1.51723234	-91.687191	42.752783	-28.588230
-2.00042286	-37.592708	-25.634089	-18.138309		-2.02875993	-91.315585	48.736716	-53.780514		-1.51759527	-94.767140	42.752783	-28.588230
-2.00045816	-37.592708	-27.865509	-15.906889		2.72153355	-80.788275	46.643133	-55.192189		-1.51431479	-89.774307	42.078977	-23.017377
2.99887793	-48.635998	-34.045198	-9.727200		2.71525810	-80.788275	42.658770	-66.342857		-1.51375169	-88.234333	44.746291	-23.017377
2.74902131	-47.634485	-30.183111	-10.728712		-1.53259469	-80.874194	42.708376	-62.037584		-1.51411029	-91.314282	44.746291	-23.017377
2.74906339	-44.773910	-33.043686	-10.728712		-1.52627945	-80.874194	46.692738	-50.886914		-1.51164700	-93.227165	44.072486	-17.446523
2.74908367	-42.770886	-35.046711	-10.728712		-2.03061857	-80.963909	46.744534	-59.355848		-1.51108348	-91.687191	46.739800	-17.446523
-1.50062633	-40.225861	-30.498661	-11.044262		-2.02837426	-80.963909	42.760173	-53.780514		-1.51143072	-94.767140	46.739800	-17.446523
-1.50102781	-45.089461	-35.362261	-11.044262		2.96967331	-82.813408	47.812343	-58.575301		-2.01119295	-89.774307	43.857187	-17.262685
-1.50082273	-42.455335	-32.728136	-11.044262		2.72314678	-82.813408	47.812343	-51.861483		-2.01687349	-93.227165	45.850695	-28.404392
-2.00087236	-45.088488	-30.497689	-11.043290		2.71601684	-81.387982	48.635313	-66.342857		-2.01465808	-93.227165	41.863678	-22.833539
-2.00081903	-40.224888	-35.361289	-11.043290		2.71569680	-84.238834	48.635313	-66.342857		-2.01851626	-89.774308	42.047081	-31.395941
-2.00104085	-47.319908	-32.729108	-11.043290		-1.53341358	-82.813408	47.812343	-64.663566		-2.01794125	-88.206710	44.762240	-31.395941
2.99911487	-43.772398	-34.045198	-4.863600		-1.53178193	-81.302063	48.684919	-62.037584		-2.01831387	-91.341904	44.762240	-31.395941
2.99925039	-43.772398	-29.181599	-9.727200		-1.53212390	-84.324753	48.684919	-62.037584		-2.01584073	-93.227165	44.040589	-25.825087
2.74943135	-39.910311	-30.183111	-8.725687		-2.02915515	-82.813408	47.812343	-56.367469		-2.01526550	-91.659567	46.755748	-25.825087
2.74906663	-47.634485	-30.183111	-1.001512		-2.02754371	-81.212348	48.736716	-53.780514		-2.01562774	-94.794762	46.755748	-25.825087
2.74897803	-47.634485	-33.043686	-3.862087		-2.02792665	-84.414467	48.736716	-53.780514		-2.01236719	-89.774307	46.034098	-20.254234
2.74926054	-39.910311	-35.046711	-3.862087		2.72230735	-82.813408	34.213318	-49.616854		-2.01305675	-91.659568	42.768731	-20.254234
2.74933519	-39.910311	-33.043686	-5.865112		2.97287660	-86.263966	33.867077	-47.424631		-2.01341802	-94.794763	42.768731	-20.254234
2.74891172	-47.634485	-35.046711	-5.865112		2.72624919	-86.263966	33.867077	-40.710814		2.98468470	-96.680023	47.844203	-25.089735
2.74920337	-44.773910	-30.183111	-3.862087		2.72511599	-81.387982	32.697865	-44.041520		2.73802928	-96.680023	47.844203	-18.421422
2.74929871	-42.770886	-30.183111	-5.865112		2.72471247	-84.238834	32.697865	-44.041520		2.73402566	-93.227166	48.171139	-27.284651
2.74917363	-42.770886	-33.043686	-8.725687		2.72771783	-84.838541	34.690047	-38.466186		2.73106091	-95.236728	48.677490	-32.855506
2.74901470	-44.773910	-35.046711	-8.725687		2.72728323	-87.689393	34.690047	-38.466186		2.73072745	-98.123317	48.677490	-32.855506
2.74911040	-44.773910	-33.043686	-1.001512		-1.52182029	-86.263966	33.867077	-36.786895		-1.51837848	-96.680023	47.844203	-31.173107
2.74913151	-42.770886	-35.046711	-1.001512		-1.52554609	-82.813408	34.114107	-45.311580		-1.51676857	-95.140049	48.733308	-28.588230
-1.50056055	-40.225861	-30.498661	-1.317063		-1.52273229	-81.302064	32.747471	-39.736246		-1.51712169	-98.219998	48.733308	-28.588230
-1.50095416	-47.318935	-30.498661	-8.410137		-1.52315566	-84.324752	32.747471	-39.736246		-1.51384982	-93.227165	48.059502	-23.017377
-1.50077771	-40.225861	-35.362261	-6.180663		-1.52014038	-84.752622	34.739652	-34.160911		-2.01418220	-96.680023	47.844203	-22.833539
-1.50100712	-47.318935	-32.728136	-6.180663		-1.52057511	-87.775312	34.739652	-34.160911		-2.01806384	-93.227166	48.027606	-31.395941
-1.50107760	-47.318935	-35.362261	-3.546537		-2.02599942	-86.263966	33.867077	-45.216799		-2.01257909	-95.112426	48.749257	-20.254234
-1.50065750	-40.225861	-32.728136	-3.546537		-2.02696761	-81.212349	32.799268	-48.205179		-2.01293163	-98.247621	48.749257	-20.254234
-1.50083298	-45.089461	-30.498661	-6.180663		-2.02740311	-84.414467	32.799268	-48.205179		2.73637469	-80.859028	34.722931	-21.713797
-1.50068618	-42.455335	-30.498661	-3.546537		-2.02435180	-84.662907	34.791448	-42.629845		-1.51153125	-80.955708	34.778749	-17.446523
-1.50098165	-45.089461	-35.362261	-1.317063		-2.02473638	-87.865026	34.791448	-42.629845		-2.01566508	-80.983331	34.794698	-25.825087
-1.50076710	-42.455335	-32.728136	-1.317063		-2.02144425	-82.813408	34.010513	-37.054511		2.98238888	-82.868591	39.870170	-30.660588
-1.50089358	-42.455335	-35.362261	-8.410137		2.72272645	-86.263967	40.189861	-49.616854		2.98461285	-82.868591	35.883153	-25.089735
-1.50092074	-45.089461	-32.728136	-8.410137		2.97901765	-86.263966	37.851438	-36.273963		2.73571325	-82.868591	39.870170	-23.992277
-2.00099365	-45.088488	-35.361289	-6.179690		2.97328717	-89.714525	39.843620	-47.424631		2.73791030	-82.868591	35.883153	-18.421422
-2.00078152	-42.456308	-32.729108	-6.179690		2.97549564	-89.714525	35.859258	-41.849297		2.73416423	-80.859028	38.709948	-27.284651
-2.00086886	-42.456308	-35.361289	-3.547510		2.72406180	-86.263966	37.851438	-46.286149		2.73660981	-82.868591	38.203596	-21.713797
-2.00089657	-45.088488	-32.729108	-3.547510		2.72671642	-89.714525	39.843620	-40.710814		2.73713374	-81.425296	40.703457	-21.713797
-2.00081907	-45.088488	-30.497689	-1.316090		2.72885523	-89.714525	35.859258	-35.135480		2.73678618	-84.311886	40.703457	-21.713797
-2.00071508	-42.456308	-30.497689	-8.411109		2.72496286	-86.263967	36.205498	-44.041520		2.73103453	-81.425296	36.716439	-32.855506
-2.00076326	-40.224888	-35.361289	-1.316090		2.72546154	-84.838540	38.674408	-44.041520		2.73066827	-84.311886	36.716439	-32.855506
-2.00099521	-47.319908	-32.729108	-1.316090		2.72510927	-87.689393	38.674408	-44.041520		-1.51232504	-82.868591	39.870170	-20.031400
-2.00109813	-47.319908	-35.361289	-8.411109		2.72754051	-89.714526	38.197680	-38.466186		-1.51842123	-82.868591	35.883153	-31.173107
-2.00068704	-40.224888	-32.729108	-8.411109		2.72812873	-88.289100	40.666590	-38.466186		-1.51681119	-81.328617	36.772258	-28.588230
-2.00057716	-40.224888	-30.497689	-6.179690		2.72774280	-91.139951	40.666590	-38.466186		-1.51719835	-84.408566	36.772258	-28.588230
-2.00093070	-47.319908	-30.497689	-3.547510		2.72193712	-88.289099	36.682227	-49.616854		-1.51372262	-80.955708	38.765766	-23.017377
2.74948913	-39.910311	-28.180086	-10.728712		2.72151825	-91.139951	36.682227	-49.616854		-1.51129982	-82.868591	38.091960	-17.446523
2.74942681	-42.770886	-25.319511	-10.728712		-1.52395736	-86.263966	37.851438	-42.362229		-1.51074219	-81.328617	40.759275	-17.446523
-1.50090135	-47.318935	-27.864536	-11.044262		-1.52133565	-89.714525	39.843620	-36.786895		-1.51110585	-84.408566	40.759275	-17.446523
-1.50072036	-45.089461	-25.635062	-11.044262		-1.52751021	-89.714525	35.859258	-47.937563		-2.01648319	-82.868591	39.870170	-28.404392
-2.00064832	-42.456308	-27.865509	-11.043290		-1.52513864	-86.263967	40.090650	-45.311580		-2.01426823	-82.868591	35.883153	-22.833539
-2.00043290	-40.224888	-25.634089	-11.043290		-1.52587674	-88.203181	36.731833	-45.311580		-2.01789354	-80.983331	38.781714	-31.395941
2.99956448	-38.908798	-29.181599	-4.863600		-1.52629370	-91.225870	36.731833	-45.311580		-2.01544976	-82.868591	38.060064	-25.825087
2.74909538	-47.634485	-28.180086	-8.725687		-1.52291087	-86.263966	36.106288	-39.736246		-2.01487942	-81.300993	40.775223	-25.825087
2.74955655	-39.910311	-28.180086	-1.001512		-1.52235070	-84.752622	38.724014	-39.736246		-2.01526242	-84.436188	40.775223	-25.825087
2.74967324	-39.910311	-25.319511	-3.862087		-1.52277931	-87.775311	38.724014	-39.736246		-2.01267479	-81.300994	36.788206	-20.254234
2.74919482	-47.634485	-25.319511	-5.865112		-1.52034273	-89.714526	38.098469	-34.160911		-2.01305735	-84.436189	36.788206	-20.254234
2.74938194	-42.770886	-28.180086	-3.862087		-1.51973078	-88.203181	40.716195	-34.160911		2.73216708	-82.868591	46.177631	-32.855506
2.74926173	-44.773910	-28.180086	-5.865112		-1.52013306	-91.225870	40.716195	-34.160911		2.98848903	-82.868591	43.857187	-19.518881
2.74933259	-44.773910	-25.319511	-8.725687		-2.01986906	-86.263966	37.851438	-34.066131		2.98280781	-86.321449	45.850695	-30.660588
2.74949105	-42.770886	-25.319511	-1.001512		-2.02555257	-89.714525	39.843620	-45.216799		2.98503041	-86.321449	41.863678	-25.089735
-1.50084934	-47.318935	-27.864536	-1.317063		-2.02334835	-89.714525	35.859258	-39.641465		2.73349333	-82.868591	43.857187	-29.563131
-1.50048793	-40.225861	-27.864536	-8.410137		-2.02719476	-86.263967	36.002695	-48.205179		2.73614378	-86.321449	45.850695	-23.992277
-1.50037540	-40.225861	-25.635062	-6.180663		-2.02657667	-84.662907	38.775810	-48.205179		2.73834485	-86.321449	41.863678	-18.421422
-1.50078769	-47.318935	-25.635062	-3.546537		-2.02700150	-87.865026	38.775810	-48.205179		2.73439878	-82.868592	42.190614	-27.284651
-1.50060008	-42.455335	-27.864536	-6.180663		-2.02455890	-89.714526	37.994875	-42.629845		2.73492223	-81.425296	44.690473	-27.284651
-1.50073513	-45.089461	-27.864536	-3.546537		-2.02395412	-88.113466	40.767991	-42.629845		2.73457475	-84.311886	44.690473	-27.284651
-1.50065941	-45.089461	-25.635062	-1.317063		-2.02439947	-91.315585	40.767991	-42.629845		2.73704123	-86.321449	44.184122	-21.713797
-1.50053770	-42.455335	-25.635062	-8.410137		-2.02101871	-86.263967	39.987056	-37.054511		2.73756560	-84.878154	46.683982	-21.713797
-2.00067501	-45.088488	-25.634089	-6.179690		-2.02176418	-88.113466	36.783630	-37.054511		2.73723050	-87.764744	46.683982	-21.713797
-2.00050432	-42.456308	-25.634089	-3.547510		-2.02218583	-91.315585	36.783630	-37.054511		2.73143515	-84.878154	42.696964	-32.855506
-2.00058368	-42.456308	-27.865509	-1.316090		2.72310824	-89.714525	46.166403	-49.616854		2.73108431	-87.764744	42.696964	-32.855506
-2.00076289	-45.088488	-27.865509	-8.411109		2.97951951	-89.714525	43.827981	-36.273963		-1.51452990	-82.868591	43.857187	-25.602254
-2.00035599	-40.224888	-25.634089	-1.316090		2.97374299	-93.165084	45.820163	-47.424631		-1.51188456	-86.321449	45.850695	-20.031400
-2.00081435	-47.319908	-25.634089	-8.411109		2.97597070	-93.165084	41.835800	-41.849297		-1.51801313	-86.321449	41.863678	-31.173107
-2.00086298	-47.319908	-27.865509	-6.179690		2.72447633	-89.714525	43.827981	-46.286149		-1.51571044	-82.868591	46.065994	-28.588230
-2.00045321	-40.224888	-27.865509	-3.547510		2.72713762	-93.165084	45.820163	-40.710814		-1.51640585	-84.781475	42.752783	-28.588230
2.99931049	-38.908798	-34.045198	-9.727200		2.72930013	-93.165084	41.835800	-35.135480		-1.51677680	-87.861424	42.752783	-28.588230
2.74951950	-37.907286	-30.183111	-10.728712		2.72534417	-89.714526	42.182041	-44.041520		-1.51349403	-82.868591	42.078977	-23.017377
-2.00058208	-37.592708	-32.729108	-11.043290		2.72589392	-88.289099	44.650951	-44.041520		-1.51293663	-81.328617	44.746291	-23.017377
2.74958853	-37.907286	-30.183111	-1.001512		2.72549472	-91.139951	44.650951	-44.041520		-1.51330214	-84.408566	44.746291	-23.017377
2.74944970	-37.907286	-33.043686	-3.862087		2.72802465	-93.165084	44.174223	-38.466186		-1.51085642	-86.321449	44.072486	-17.446523
2.74934827	-37.907286	-35.046711	-5.865112		2.72852990	-91.739658	46.643133	-38.466186		-1.51029782	-84.781475	46.739800	-17.446523
-1.50044705	-37.591735	-30.498661	-8.410137		2.72823869	-94.590510	46.643133	-38.466186		-1.51064946	-87.861424	46.739800	-17.446523
-1.50053104	-37.591735	-32.728136	-6.180663		2.72236087	-91.739658	42.658770	-49.616854		-2.01039624	-82.868591	43.857187	-17.262685
-1.50064019	-37.591735	-35.362261	-3.546537		2.72198085	-94.590510	42.658770	-49.616854		-2.01606106	-86.321449	45.850695	-28.404392
-2.00051390	-37.592708	-32.729108	-1.316090		-1.52356467	-89.714525	43.827981	-42.362229		-2.01384573	-86.321449	41.863678	-22.833539
-2.00067014	-37.592708	-35.361289	-8.411109		-1.52090964	-93.165084	45.820163	-36.786895		-2.01767666	-82.868592	42.047081	-31.395941
-2.00041125	-37.592708	-30.497689	-3.547510		-1.52715436	-93.165084	41.835800	-47.937563		-2.01710713	-81.300994	44.762240	-31.395941
-1.50036152	-37.591735	-27.864536	-11.044262		-1.52472356	-89.714525	46.067193	-45.311580		-2.01748824	-84.436188	44.762240	-31.395941
2.74963768	-37.907286	-28.180086	-8.725687		-1.52545080	-91.653739	42.708376	-45.311580		-2.01502797	-86.321449	44.040589	-25.825087
2.74980094	-37.907286	-25.319511	-5.865112		-1.52584869	-94.676429	42.708376	-45.311580		-2.01445767	-84.753851	46.755748	-25.825087
-1.50028027	-37.591735	-27.864536	-1.317063		-1.52249016	-89.714525	42.082831	-39.736246		-2.01482622	-87.889046	46.755748	-25.825087
-1.50017664	-37.591735	-25.635062	-3.546537		-1.52195049	-88.203181	44.700556	-39.736246		-2.01156777	-82.868591	46.034098	-20.254234
-2.00021917	-37.592708	-25.634089	-8.411109		-1.52229683	-91.225870	44.700556	-39.736246		-2.01225081	-84.753852	42.768731	-20.254234
-2.00030058	-37.592708	-27.865509	-6.179690		-1.51987200	-93.165084	44.075012	-34.160911		-2.01261860	-87.889047	42.768731	-20.254234
2.99890904	-48.635998	-34.045198	0.000000		-1.51929318	-91.653740	46.692738	-34.160911		2.98547838	-89.774307	47.844203	-25.089735
2.99910284	-43.772398	-34.045198	4.863600		-1.51967139	-94.676429	46.692738	-34.160911		2.73880795	-89.774307	47.844203	-18.421422
2.99929358	-43.772398	-29.181599	0.000000		-2.01942022	-89.714525	43.827981	-34.066131		2.73482913	-86.321450	48.171139	-27.284651
2.99886089	-48.635998	-34.045198	9.727200		-2.02515664	-93.165084	45.820163	-45.216799		2.73186799	-88.331012	48.677490	-32.855506
2.74946686	-39.910311	-30.183111	1.001512		-2.02298019	-93.165084	41.835800	-39.641465		2.73152896	-91.217602	48.677490	-32.855506
2.74901921	-47.634485	-30.183111	8.725687		-2.02677970	-89.714525	41.979237	-48.205179		-1.51757436	-89.774307	47.844203	-31.173107
2.74895930	-47.634485	-33.043686	5.865112		-2.02616490	-88.113466	44.752353	-48.205179		-1.51596789	-88.234333	48.733308	-28.588230
2.74923452	-39.910311	-35.046711	5.865112		-2.02654762	-91.315584	44.752353	-48.205179		-1.51632659	-91.314282	48.733308	-28.588230
2.74933173	-39.910311	-33.043686	3.862087		-2.02409835	-93.165084	43.971418	-42.629845		-1.51305521	-86.321449	48.059502	-23.017377
2.74891092	-47.634485	-35.046711	3.862087		-2.02353992	-91.564024	46.744534	-42.629845		-2.01339320	-89.774307	47.844203	-22.833539
2.74917918	-44.773910	-30.183111	5.865112		-2.02391108	-94.766143	46.744534	-42.629845		-2.01725280	-86.321450	48.027606	-31.395941
2.74929568	-42.770886	-30.183111	3.862087		-2.02056090	-89.714525	45.963599	-37.054511		-2.01179592	-88.206710	48.749257	-20.254234
2.74920279	-42.770886	-33.043686	1.001512		-2.02132388	-91.564024	42.760173	-37.054511		-2.01215270	-91.341905	48.749257	-20.254234
2.74904028	-44.773910	-35.046711	1.001512		-2.02167424	-94.766143	42.760173	-37.054511		2.73803607	-80.859028	46.683982	-21.713797
2.74906059	-44.773910	-33.043686	8.725687		2.97641422	-96.615643	47.812343	-41.849297		2.73193003	-80.859028	42.696964	-32.855506
2.74908052	-42.770886	-35.046711	8.725687		2.72978935	-96.615643	47.812343	-35.135480		-1.51593934	-80.955708	42.752783	-28.588230
-1.50062504	-40.225861	-30.498661	8.410137		2.72577762	-93.165084	48.158584	-44.041520		-1.50985796	-80.955708	46.739800	-17.446523
-1.50093087	-47.318935	-30.498661	1.317063		2.72282291	-95.190217	48.635313	-49.616854		-2.01401010	-80.983331	46.755748	-25.825087
-1.50077678	-40.225861	-35.362261	3.546537		2.72242748	-98.041068	48.635313	-49.616854		-2.01180407	-80.983331	42.768731	-20.254234
-1.50100539	-47.318935	-32.728136	3.546537		-1.52662443	-96.615643	47.812343	-47.937563		2.98628501	-82.868591	47.844203	-25.089735
-1.50109780	-47.318935	-35.362261	6.180663		-1.52502206	-95.104298	48.684919	-45.311580		2.73959633	-82.868591	47.844203	-18.421422
-1.50068971	-40.225861	-32.728136	6.180663		-1.52538124	-98.126987	48.684919	-45.311580		2.73269001	-81.425296	48.677490	-32.855506
-1.50083166	-45.089461	-30.498661	3.546537		-1.52205245	-93.165084	48.059374	-39.736246		2.73234444	-84.311886	48.677490	-32.855506
-1.50071730	-42.455335	-30.498661	6.180663		-2.02251550	-96.615643	47.812343	-39.641465		-1.51675550	-82.868591	47.844203	-31.173107
-1.50102421	-45.089461	-35.362261	8.410137		-2.02630129	-93.165084	47.955780	-48.205179		-1.51515338	-81.328617	48.733308	-28.588230
-1.50082005	-42.455335	-32.728136	8.410137		-2.02079698	-95.014583	48.736716	-37.054511		-1.51551849	-84.408566	48.733308	-28.588230
-1.50086929	-42.455335	-35.362261	1.317063		-2.02120964	-98.216702	48.736716	-37.054511		-2.01259222	-82.868591	47.844203	-22.833539
-1.50089690	-45.089461	-32.728136	1.317063		2.72821038	-80.788275	34.690047	-38.466186		-2.01100225	-81.300994	48.749257	-20.254234
-2.00099205	-45.088488	-35.361289	3.547510		-1.51962767	-80.874194	34.739652	-34.160911		-2.01136395	-84.436189	48.749257	-20.254234
-2.00078051	-42.456308	-32.729108	3.547510		-2.02383859	-80.963909	34.791448	-42.629845		2.73879656	-82.868591	34.216580	-16.142943
-2.00089456	-42.456308	-35.361289	6.179690		2.97419728	-82.813408	39.843620	-47.424631		2.98941526	-86.321449	33.889644	-13.948026
-2.00092137	-45.088488	-32.729108	6.179690		2.97646255	-82.813408	35.859258	-41.849297		2.74268521	-86.321449	33.889644	-7.279715
-2.00086919	-45.088488	-30.497689	8.411109		2.72762035	-82.813408	39.843620	-40.710814		2.74148116	-81.425296	32.729422	-10.572088
-2.00068711	-42.456308	-30.497689	1.316090		2.72979025	-82.813408	35.859258	-35.135480		2.74114128	-84.311886	32.729422	-10.572088
-2.00081655	-40.224888	-35.361289	8.411109		2.72604541	-80.788275	38.674408	-44.041520		2.74408080	-84.878154	34.722931	-5.001234
-2.00103705	-47.319908	-32.729108	8.411109		2.72850101	-82.813408	38.197680	-38.466186		2.74375917	-87.764744	34.722931	-5.001234
-2.00107758	-47.319908	-35.361289	1.316090		2.72902641	-81.387982	40.666590	-38.466186		2.74693459	-82.868591	34.216580	0.569619
-2.00065856	-40.224888	-32.729108	1.316090		2.72863878	-84.238834	40.666590	-38.466186		-1.50537956	-86.321449	33.889644	-3.318837
-2.00057703	-40.224888	-30.497689	3.547510		2.72286194	-81.387982	36.682227	-49.616854		-1.50913043	-82.868591	34.104943	-11.875668
-2.00095445	-47.319908	-30.497689	6.179690		2.72245932	-84.238834	36.682227	-49.616854		-1.50642976	-81.328617	32.785240	-6.304814
2.99922284	-43.772398	-29.181599	9.727200		-1.52044224	-82.813408	39.843620	-36.786895		-1.50678079	-84.408566	32.785240	-6.304814
2.74937083	-39.910311	-30.183111	10.728712		-1.52664890	-82.813408	35.859258	-47.937563		-1.50382204	-84.781475	34.778749	-0.733961
2.74912746	-42.770886	-33.043686	10.728712		-1.52492967	-81.302063	36.731833	-45.311580		-1.50415467	-87.861424	34.778749	-0.733961
2.74897607	-44.773910	-35.046711	10.728712		-1.52540878	-84.324753	36.731833	-45.311580		-2.00947635	-86.321449	33.889644	-11.691830
-1.50099956	-47.318935	-30.498661	11.044262		-1.52183479	-80.874194	38.724014	-39.736246		-2.01049678	-81.300994	32.801189	-14.683378
-1.50094263	-42.455335	-35.362261	11.044262		-1.51939805	-82.813408	38.098469	-34.160911		-2.01087594	-84.436188	32.801189	-14.683378
-1.50096813	-45.089461	-32.728136	11.044262		-1.51881508	-81.302064	40.716195	-34.160911		-2.00790178	-84.753851	34.794698	-9.112525
-2.00077407	-42.456308	-30.497689	11.043290		-1.51923764	-84.324753	40.716195	-34.160911		-2.00826072	-87.889046	34.794698	-9.112525
-2.00113689	-47.319908	-35.361289	11.043290		-2.02465471	-82.813408	39.843620	-45.216799		-2.00507945	-82.868591	34.073047	-3.541671
-2.00074803	-40.224888	-32.729108	11.043290		-2.02244882	-82.813408	35.859258	-39.641465		2.73923420	-86.321449	40.197105	-16.142943
2.99954387	-38.908798	-29.181599	4.863600		-2.02609263	-80.963908	38.775810	-48.205179		2.99545253	-86.321449	37.876662	-2.806318
2.74912295	-47.634485	-28.180086	1.001512		-2.02362796	-82.813408	37.994875	-42.629845		2.98987401	-89.774307	39.870170	-13.948026
2.74948050	-39.910311	-28.180086	8.725687		-2.02302808	-81.212348	40.767991	-42.629845		2.99204512	-89.774307	35.883153	-8.377172
2.74963412	-39.910311	-25.319511	5.865112		-2.02344333	-84.414467	40.767991	-42.629845		2.74052560	-86.321449	37.876662	-12.850568
2.74919292	-47.634485	-25.319511	3.862087		-2.02079186	-81.212348	36.783630	-37.054511		2.74316805	-89.774307	39.870170	-7.279715
2.74935268	-42.770886	-28.180086	5.865112		-2.02120980	-84.414467	36.783630	-37.054511		2.74532322	-89.774307	35.883153	-1.708860
2.74925913	-44.773910	-28.180086	3.862087		2.72403200	-82.813408	46.166403	-49.616854		2.74140626	-86.321450	36.210088	-10.572088
2.74936586	-44.773910	-25.319511	1.001512		2.98038625	-82.813408	43.827981	-36.273963		2.74193050	-84.878154	38.709948	-10.572088
2.74941980	-42.770886	-25.319511	8.725687		2.97466061	-86.263966	45.820163	-47.424631		2.74160209	-87.764744	38.709948	-10.572088
-1.50089771	-47.318935	-27.864536	8.410137		2.97685067	-86.263967	41.835800	-41.849297		2.74404617	-89.774307	38.203596	-5.001234
-1.50045502	-40.225861	-27.864536	1.317063		2.72536621	-82.813408	43.827981	-46.286149		2.74457082	-88.331012	40.703457	-5.001234
-1.50037625	-40.225861	-25.635062	3.546537		2.72800002	-86.263966	45.820163	-40.710814		2.74425613	-91.217602	40.703457	-5.001234
-1.50081518	-47.318935	-25.635062	6.180663		2.73021295	-86.263967	41.835800	-35.135480		2.74744561	-86.321449	40.197105	0.569619
-1.50059965	-42.455335	-27.864536	3.546537		2.72625255	-82.813408	42.182041	-44.041520		2.73850059	-88.331012	36.716439	-16.142943
-1.50076445	-45.089461	-27.864536	6.180663		2.72679930	-81.387982	44.650951	-44.041520		2.73816303	-91.217602	36.716439	-16.142943
-1.50071759	-45.089461	-25.635062	8.410137		2.72641162	-84.238834	44.650951	-44.041520		-1.50752785	-86.321449	37.876662	-8.889691
-1.50050576	-42.455335	-25.635062	1.317063		2.72888034	-86.263967	44.174223	-38.466186		-1.50488065	-89.774307	39.870170	-3.318837
-2.00067403	-45.088488	-25.634089	3.547510		2.72943300	-84.838541	46.643133	-38.466186		-1.51095622	-89.774307	35.883153	-14.460545
-2.00054139	-42.456308	-25.634089	6.179690		2.72905605	-87.689393	46.643133	-38.466186		-1.50867718	-86.321449	40.085469	-11.875668
-2.00064653	-42.456308	-27.865509	8.411109		2.72325727	-84.838541	42.658770	-49.616854		-1.50937374	-88.234333	36.772258	-11.875668
-2.00073577	-45.088488	-27.865509	1.316090		2.72286507	-87.689392	42.658770	-49.616854		-1.50972656	-91.314282	36.772258	-11.875668
-2.00043312	-40.224888	-25.634089	8.411109		-1.52268225	-82.813408	43.827981	-42.362229		-1.50651822	-86.321449	36.098452	-6.304814
-2.00078813	-47.319908	-25.634089	1.316090		-1.52003290	-86.263966	45.820163	-36.786895		-1.50596039	-84.781475	38.765766	-6.304814
-2.00086141	-47.319908	-27.865509	3.547510		-1.52620706	-86.263967	41.835800	-47.937563		-1.50630174	-87.861424	38.765766	-6.304814
-2.00049249	-40.224888	-27.865509	6.179690		-1.52382042	-82.813408	46.067193	-45.311580		-1.50387176	-89.774307	38.091960	-0.733961
2.74905367	-47.634485	-28.180086	10.728712		-1.52455071	-84.752622	42.708376	-45.311580		-1.50331312	-88.234333	40.759275	-0.733961
2.74927884	-44.773910	-25.319511	10.728712		-1.52498354	-87.775311	42.708376	-45.311580		-1.50364068	-91.314282	40.759275	-0.733961
-1.50056187	-40.225861	-27.864536	11.044262		-1.52159864	-82.813408	42.082831	-39.736246		-2.00344404	-86.321449	37.876662	-0.550122
-1.50060761	-42.455335	-25.635062	11.044262		-1.52104036	-81.302064	44.700556	-39.736246		-2.00900996	-89.774307	39.870170	-11.691830
-2.00081858	-45.088488	-27.865509	11.043290		-1.52143065	-84.324752	44.700556	-39.736246		-2.00684465	-89.774307	35.883153	-6.120976
-2.00086664	-47.319908	-25.634089	11.043290		-1.51898599	-86.263967	44.075012	-34.160911		-2.01063581	-86.321450	36.066556	-14.683378
2.99935571	-38.908798	-34.045198	0.000000		-1.51840232	-84.752622	46.692738	-34.160911		-2.01006503	-84.753852	38.781714	-14.683378
2.99928032	-38.908798	-34.045198	9.727200		-1.51881048	-87.775312	46.692738	-34.160911		-2.01042972	-87.889046	38.781714	-14.683378
2.74951004	-37.907286	-30.183111	8.725687		-2.01851969	-82.813408	43.827981	-34.066131		-2.00800002	-89.774307	38.060064	-9.112525
2.74941794	-37.907286	-33.043686	5.865112		-2.02424489	-86.263966	45.820163	-45.216799		-2.00742906	-88.206709	40.775223	-9.112525
2.74934465	-37.907286	-35.046711	3.862087		-2.02204431	-86.263967	41.835800	-39.641465		-2.00777843	-91.341904	40.775223	-9.112525
-1.50041333	-37.591735	-30.498661	1.317063		-2.02587903	-82.813408	41.979237	-48.205179		-2.00458912	-86.321449	40.053573	-3.541671
-1.50053126	-37.591735	-32.728136	3.546537		-2.02526449	-81.212349	44.752353	-48.205179		-2.00527247	-88.206710	36.788206	-3.541671
-1.50067307	-37.591735	-35.362261	6.180663		-2.02569483	-84.414467	44.752353	-48.205179		-2.00561511	-91.341905	36.788206	-3.541671
-2.00058142	-37.592708	-32.729108	8.411109		-2.02320782	-86.263967	43.971418	-42.629845		2.74671866	-88.331012	36.716439	0.569619
-2.00064136	-37.592708	-35.361289	1.316090		-2.02259024	-84.662907	46.744534	-42.629845		2.74641120	-91.217602	36.716439	0.569619
-2.00045243	-37.592708	-30.497689	6.179690		-2.02301679	-87.865026	46.744534	-42.629845		2.73969986	-89.774307	46.177631	-16.142943
-1.50052442	-37.591735	-30.498661	11.044262		-2.01972220	-82.813408	45.963599	-37.054511		2.99596092	-89.774307	43.857187	-2.806318
-2.00073237	-37.592708	-35.361289	11.043290		-2.02044541	-84.662907	42.760173	-37.054511		2.99035602	-93.227165	45.850695	-13.948026
2.74967874	-37.907286	-28.180086	1.001512		-2.02081581	-87.865026	42.760173	-37.054511		2.99253693	-93.227165	41.863678	-8.377172
2.74979277	-37.907286	-25.319511	3.862087		2.97725564	-89.714525	47.812343	-41.849297		2.74099645	-89.774307	43.857187	-12.850568
-1.50036304	-37.591735	-27.864536	8.410137		2.73063471	-89.714525	47.812343	-35.135480		2.74367028	-93.227165	45.850695	-7.279715
-1.50022761	-37.591735	-25.635062	6.180663		2.72665969	-86.263967	48.158584	-44.041520		2.74583830	-93.227165	41.863678	-1.708860
-2.00017995	-37.592708	-25.634089	1.316090		2.72367500	-88.289099	48.635313	-49.616854		2.74188146	-89.774308	42.190614	-10.572088
-2.00030224	-37.592708	-27.865509	3.547510		2.72329908	-91.139951	48.635313	-49.616854		2.74240667	-88.331012	44.690473	-10.572088
2.74956362	-37.907286	-28.180086	10.728712		-1.52579073	-89.714525	47.812343	-47.937563		2.74208653	-91.217602	44.690473	-10.572088
-2.00031402	-37.592708	-25.634089	11.043290		-1.52414235	-88.203181	48.684919	-45.311580		2.74455325	-93.227165	44.184122	-5.001234
2.99899924	-43.772398	-34.045198	14.590799		-1.52455941	-91.225870	48.684919	-45.311580		2.74507946	-91.783870	46.683982	-5.001234
2.99874556	-48.635998	-34.045198	19.454399		-1.52118410	-86.263966	48.059374	-39.736246		2.74476972	-94.670460	46.683982	-5.001234
2.74889258	-47.634485	-30.183111	18.452887		-2.02164957	-89.714525	47.812343	-39.641465		2.74797183	-89.774307	46.177631	0.569619
2.74886160	-47.634485	-33.043686	15.592312		-2.02542008	-86.263967	47.955780	-48.205179		2.73896589	-91.783870	42.696964	-16.142943
2.74910726	-39.910311	-35.046711	15.592312		-2.01997285	-88.113466	48.736716	-37.054511		2.73863794	-94.670460	42.696964	-16.142943
2.74921467	-39.910311	-33.043686	13.589287		-2.02036637	-91.315585	48.736716	-37.054511		-1.50704311	-89.774307	43.857187	-8.889691
2.74883281	-47.634485	-35.046711	13.589287		2.72997739	-80.788275	46.643133	-38.466186		-1.50436506	-93.227165	45.850695	-3.318837
2.74905860	-44.773910	-30.183111	15.592312		2.72376695	-80.788275	42.658770	-49.616854		-1.51048298	-93.227165	41.863678	-14.460545
2.74918263	-42.770886	-30.183111	13.589287		-1.52404605	-80.874194	42.708376	-45.311580		-1.50819830	-89.774307	46.065994	-11.875668
2.74892861	-44.773910	-33.043686	18.452887		-1.51792313	-80.874194	46.692738	-34.160911		-1.50889593	-91.687191	42.752783	-11.875668
2.74894590	-42.770886	-35.046711	18.452887		-2.02216804	-80.963909	46.744534	-42.629845		-1.50923993	-94.767140	42.752783	-11.875668
-1.50079670	-40.225861	-30.498661	18.137336		-2.01994388	-80.963909	42.760173	-37.054511		-1.50602721	-89.774307	42.078977	-6.304814
-1.50087973	-40.225861	-35.362261	13.273737		2.97818409	-82.813408	47.812343	-41.849297		-1.50546770	-88.234333	44.746291	-6.304814
-1.50108773	-47.318935	-32.728136	13.273737		2.73149850	-82.813408	47.812343	-35.135480		-1.50580216	-91.314282	44.746291	-6.304814
-1.50119246	-47.318935	-35.362261	15.907862		2.72450724	-81.387982	48.635313	-49.616854		-1.50334983	-93.227165	44.072486	-0.733961
-1.50082914	-40.225861	-32.728136	15.907862		2.72421178	-84.238834	48.635313	-49.616854		-1.50278896	-91.687191	46.739800	-0.733961
-1.50092910	-45.089461	-30.498661	13.273737		-1.52490164	-82.813408	47.812343	-47.937563		-1.50311299	-94.767140	46.739800	-0.733961
-1.50085313	-42.455335	-30.498661	15.907862		-1.52324481	-81.302063	48.684919	-45.311580		-2.00292637	-89.774307	43.857187	-0.550122
-1.50114352	-45.089461	-35.362261	18.137336		-1.52364727	-84.324753	48.684919	-45.311580		-2.00852148	-93.227165	45.850695	-11.691830
-1.50096465	-42.455335	-32.728136	18.137336		-2.02070669	-82.813408	47.812343	-39.641465		-2.00634527	-93.227165	41.863678	-6.120976
-2.00107566	-45.088488	-35.361289	13.274709		-2.01910198	-81.212348	48.736716	-37.054511		-2.01017482	-89.774308	42.047081	-14.683378
-2.00088296	-42.456308	-32.729108	13.274709		-2.01952785	-84.414467	48.736716	-37.054511		-2.00960352	-88.206710	44.762240	-14.683378
-2.00101019	-42.456308	-35.361289	15.906889		2.73070437	-82.813408	34.213318	-32.890850		-2.00995761	-91.341904	44.762240	-14.683378
-2.00103392	-45.088488	-32.729108	15.906889		2.98125433	-86.263966	33.867077	-30.698628		-2.00750684	-93.227165	44.040589	-9.112525
-2.00100720	-45.088488	-30.497689	18.138309		2.73454965	-86.263966	33.867077	-23.984810		-2.00693465	-91.659567	46.755748	-9.112525
-2.00096178	-40.224888	-35.361289	18.138309		2.73336108	-81.387982	32.697865	-27.315516		-2.00727708	-94.794762	46.755748	-9.112525
-2.00115471	-47.319908	-32.729108	18.138309		2.73303546	-84.238834	32.697865	-27.315516		-2.00407968	-89.774307	46.034098	-3.541671
-2.00070002	-40.224888	-30.497689	13.274709		2.73595339	-84.838541	34.690047	-21.740182		-2.00476547	-91.659568	42.768731	-3.541671
-2.00106328	-47.319908	-30.497689	15.906889		2.73558851	-87.689393	34.690047	-21.740182		-2.00510244	-94.794763	42.768731	-3.541671
2.99882998	-43.772398	-34.045198	24.317999		-1.51351666	-86.263966	33.867077	-20.060891		2.74724155	-91.783870	42.696964	0.569619
2.99906038	-43.772398	-29.181599	19.454399		-1.51721945	-82.813408	34.114107	-28.585577		2.74693758	-94.670460	42.696964	0.569619
2.74917533	-39.910311	-30.183111	20.455912		-1.51448298	-81.302064	32.747471	-23.010243		2.99304581	-96.680023	47.844203	-8.377172
2.74901775	-39.910311	-33.043686	23.316486		-1.51488972	-84.324752	32.747471	-23.010243		2.74636654	-96.680023	47.844203	-1.708860
2.74869532	-47.634485	-35.046711	23.316486		-1.51195608	-84.752622	34.739652	-17.434907		2.74237747	-93.227166	48.171139	-10.572088
2.74899145	-42.770886	-30.183111	23.316486		-1.51234395	-87.775312	34.739652	-17.434907		2.73945282	-95.236728	48.677490	-16.142943
2.74896952	-42.770886	-33.043686	20.455912		-2.01762851	-86.263966	33.867077	-28.490795		2.73913209	-98.123317	48.677490	-16.142943
2.74883906	-44.773910	-35.046711	20.455912		-2.01858949	-81.212349	32.799268	-31.479175		-1.50998977	-96.680023	47.844203	-14.460545
-1.50114195	-47.318935	-30.498661	20.771462		-2.01904296	-84.414467	32.799268	-31.479175		-1.50839835	-95.140049	48.733308	-11.875668
-1.50105821	-40.225861	-35.362261	23.000936		-2.01603806	-84.662907	34.791448	-25.903841		-1.50873577	-98.219998	48.733308	-11.875668
-1.50123422	-47.318935	-32.728136	23.000936		-2.01647585	-87.865026	34.791448	-25.903841		-1.50551808	-93.227165	48.059502	-6.304814
-1.50109934	-45.089461	-30.498661	23.000936		-2.01317427	-82.813408	34.010513	-20.328507		-2.00583000	-96.680023	47.844203	-6.120976
-1.50109328	-42.455335	-35.362261	20.771462		2.73105830	-86.263967	40.189861	-32.890850		-2.00969072	-93.227166	48.027606	-14.683378
-1.50111503	-45.089461	-32.728136	20.771462		2.98729547	-86.263966	37.851438	-19.547960		-2.00424352	-95.112426	48.749257	-3.541671
-2.00122404	-45.088488	-35.361289	23.001909		2.98167322	-89.714525	39.843620	-30.698628		-2.00457648	-98.247621	48.749257	-3.541671
-2.00106078	-42.456308	-32.729108	23.001909		2.98383059	-89.714525	35.859258	-25.123294		2.74777656	-95.236728	48.677490	0.569619
-2.00094942	-42.456308	-30.497689	20.770489		2.73241485	-86.263966	37.851438	-29.560146		2.74747498	-98.123317	48.677490	0.569619
-2.00126154	-47.319908	-35.361289	20.770489		2.73498215	-89.714525	39.843620	-23.984810		2.74453052	-80.859028	34.722931	-5.001234
-2.00092766	-40.224888	-32.729108	20.770489		2.73712205	-89.714525	35.859258	-18.409476		-1.50340894	-80.955708	34.778749	-0.733961
-2.00090883	-40.224888	-30.497689	23.001909		2.73324962	-86.263967	36.205498	-27.315516		-2.00746658	-80.983331	34.794698	-9.112525
2.99939057	-38.908798	-29.181599	14.590799		2.73380825	-84.838540	38.674408	-27.315516		2.99067084	-82.868591	39.870170	-13.948026
2.74928950	-39.910311	-28.180086	18.452887		2.73343186	-87.689393	38.674408	-27.315516		2.99282887	-82.868591	35.883153	-8.377172
2.74945613	-39.910311	-25.319511	15.592312		2.73585104	-89.714526	38.197680	-21.740182		2.74393525	-82.868591	39.870170	-7.279715
2.74909069	-47.634485	-25.319511	13.589287		2.73638203	-88.289100	40.666590	-21.740182		2.74607181	-82.868591	35.883153	-1.708860
2.74921184	-42.770886	-28.180086	15.592312		2.73603934	-91.139951	40.666590	-21.740182		2.74239103	-80.859028	38.709948	-10.572088
2.74915002	-44.773910	-28.180086	13.589287		2.73026495	-88.289099	36.682227	-32.890850		2.74480647	-82.868591	38.203596	-5.001234
2.74923875	-42.770886	-25.319511	18.452887		2.72994235	-91.139951	36.682227	-32.890850		2.74532565	-81.425296	40.703457	-5.001234
-1.50103181	-47.318935	-27.864536	18.137336		-1.51573332	-86.263966	37.851438	-25.636225		2.74500981	-84.311886	40.703457	-5.001234
-1.50052141	-40.225861	-25.635062	13.273737		-1.51309051	-89.714525	39.843620	-20.060891		2.73932089	-81.425296	36.716439	-16.142943
-1.50093884	-47.318935	-25.635062	15.907862		-1.51918770	-89.714525	35.859258	-31.211559		2.73897568	-84.311886	36.716439	-16.142943
-1.50071988	-42.455335	-27.864536	13.273737		-1.51683548	-86.263967	40.090650	-28.585577		-1.50413267	-82.868591	39.870170	-3.318837
-1.50089431	-45.089461	-27.864536	15.907862		-1.51756335	-88.203181	36.731833	-28.585577		-1.51014395	-82.868591	35.883153	-14.460545
-1.50087530	-45.089461	-25.635062	18.137336		-1.51793642	-91.225870	36.731833	-28.585577		-1.50857283	-81.328617	36.772258	-11.875668
-2.00078621	-45.088488	-25.634089	13.274709		-1.51466519	-86.263966	36.106288	-23.010243		-1.50893180	-84.408566	36.772258	-11.875668
-2.00069903	-42.456308	-25.634089	15.906889		-1.51409029	-84.752622	38.724014	-23.010243		-1.50553486	-80.955708	38.765766	-6.304814
-2.00081471	-42.456308	-27.865509	18.138309		-1.51447550	-87.775311	38.724014	-23.010243		-1.50313321	-82.868591	38.091960	-0.733961
-2.00063372	-40.224888	-25.634089	18.138309		-1.51207532	-89.714526	38.098469	-17.434907		-1.50258038	-81.328617	40.759275	-0.733961
-2.00095587	-47.319908	-27.865509	13.274709		-1.51149179	-88.203181	40.716195	-17.434907		-1.50290682	-84.408566	40.759275	-0.733961
-2.00065717	-40.224888	-27.865509	15.906889		-1.51186572	-91.225870	40.716195	-17.434907		-2.00822267	-82.868591	39.870170	-11.691830
2.99915191	-38.908798	-29.181599	24.317999		-2.01165609	-86.263966	37.851438	-17.340127		-2.00607246	-82.868591	35.883153	-6.120976
2.74890665	-47.634485	-28.180086	20.455912		-2.01722559	-89.714525	39.843620	-28.490795		-2.00962217	-80.983331	38.781714	-14.683378
2.74891531	-47.634485	-25.319511	23.316486		-2.01506033	-89.714525	35.859258	-22.915461		-2.00721907	-82.868591	38.060064	-9.112525
2.74896455	-44.773910	-28.180086	23.316486		-2.01882035	-86.263967	36.002695	-31.479175		-2.00665413	-81.300993	40.775223	-9.112525
2.74909889	-44.773910	-25.319511	20.455912		-2.01819724	-84.662907	38.775810	-31.479175		-2.00700688	-84.436188	40.775223	-9.112525
-1.50077185	-40.225861	-27.864536	20.771462		-2.01865811	-87.865026	38.775810	-31.479175		-2.00451554	-81.300994	36.788206	-3.541671
-1.50076287	-40.225861	-25.635062	23.000936		-2.01623933	-89.714526	37.994875	-25.903841		-2.00485955	-84.436189	36.788206	-3.541671
-1.50092483	-42.455335	-27.864536	23.000936		-2.01563568	-88.113466	40.767991	-25.903841		2.74745247	-81.425296	36.716439	0.569619
-1.50080936	-42.455335	-25.635062	20.771462		-2.01599763	-91.315585	40.767991	-25.903841		2.74714613	-84.311886	36.716439	0.569619
-2.00097934	-45.088488	-25.634089	23.001909		-2.01274121	-86.263967	39.987056	-20.328507		2.74048568	-82.868591	46.177631	-16.142943
-2.00098678	-45.088488	-27.865509	20.770489		-2.01346630	-88.113466	36.783630	-20.328507		2.99669824	-82.868591	43.857187	-2.806318
-2.00102738	-47.319908	-25.634089	20.770489		-2.01388195	-91.315585	36.783630	-20.328507		2.99113083	-86.321449	45.850695	-13.948026
-2.00112167	-47.319908	-27.865509	23.001909		2.73149428	-89.714525	46.166403	-32.890850		2.99330108	-86.321449	41.863678	-8.377172
2.99910893	-38.908798	-34.045198	19.454399		2.98776002	-89.714525	43.827981	-19.547960		2.74177686	-82.868591	43.857187	-12.850568
2.74931406	-37.907286	-30.183111	18.452887		2.98212962	-93.165084	45.820163	-30.698628		2.74442170	-86.321449	45.850695	-7.279715
2.74926834	-37.907286	-33.043686	15.592312		2.98429924	-93.165084	41.835800	-25.123294		2.74657493	-86.321449	41.863678	-1.708860
2.74922613	-37.907286	-35.046711	13.589287		2.73282609	-89.714525	43.827981	-29.560146		2.74265717	-82.868592	42.190614	-10.572088
-1.50065944	-37.591735	-32.728136	13.273737		2.73545785	-93.165084	45.820163	-23.984810		2.74317706	-81.425296	44.690473	-10.572088
-1.50081471	-37.591735	-35.362261	15.907862		2.73758952	-93.165084	41.835800	-18.409476		2.74285426	-84.311886	44.690473	-10.572088
-2.00075979	-37.592708	-32.729108	18.138309		2.73371552	-89.714526	42.182041	-27.315516		2.74529912	-86.321449	44.184122	-5.001234
-2.00062306	-37.592708	-30.497689	15.906889		2.73421234	-88.289099	44.650951	-27.315516		2.74582092	-84.878154	46.683982	-5.001234
2.74902712	-37.907286	-35.046711	23.316486		2.73389000	-91.139951	44.650951	-27.315516		2.74551095	-87.764744	46.683982	-5.001234
-1.50074133	-37.591735	-30.498661	20.771462		2.73637123	-93.165084	44.174223	-21.740182		2.74869025	-82.868591	46.177631	0.569619
-1.50087575	-37.591735	-32.728136	23.000936		2.73683129	-91.739658	46.643133	-21.740182		2.73975860	-84.878154	42.696964	-16.142943
-2.00091462	-37.592708	-35.361289	20.770489		2.73645462	-94.590510	46.643133	-21.740182		2.73942577	-87.764744	42.696964	-16.142943
2.74962152	-37.907286	-25.319511	13.589287		2.73075870	-91.739658	42.658770	-32.890850		-1.50627890	-82.868591	43.857187	-8.889691
-1.50057565	-37.591735	-27.864536	18.137336		2.73034603	-94.590510	42.658770	-32.890850		-1.50362868	-86.321449	45.850695	-3.318837
-1.50043094	-37.591735	-25.635062	15.907862		-1.51522576	-89.714525	43.827981	-25.636225		-1.50969613	-86.321449	41.863678	-14.460545
-2.00045694	-37.592708	-27.865509	13.274709		-1.51263739	-93.165084	45.820163	-20.060891		-1.50742771	-82.868591	46.065994	-11.875668
2.74933485	-37.907286	-28.180086	20.455912		-1.51872682	-93.165084	41.835800	-31.211559		-1.50811876	-84.781475	42.752783	-11.875668
2.74934749	-37.907286	-25.319511	23.316486		-1.51634797	-89.714525	46.067193	-28.585577		-1.50846642	-87.861424	42.752783	-11.875668
-2.00056934	-37.592708	-25.634089	20.770489		-1.51709188	-91.653739	42.708376	-28.585577		-1.50527008	-82.868591	42.078977	-6.304814
-2.00071158	-37.592708	-27.865509	23.001909		-1.51749306	-94.676429	42.708376	-28.585577		-1.50471618	-81.328617	44.746291	-6.304814
2.99858575	-48.635998	-34.045198	29.181599		-1.51418940	-89.714525	42.082831	-23.010243		-1.50505160	-84.408566	44.746291	-6.304814
2.74871438	-47.634485	-30.183111	28.180086		-1.51363581	-88.203181	44.700556	-23.010243		-1.50262084	-86.321449	44.072486	-0.733961
2.74870699	-47.634485	-33.043686	25.319511		-1.51396844	-91.225870	44.700556	-23.010243		-1.50206464	-84.781475	46.739800	-0.733961
2.74891201	-39.910311	-35.046711	25.319511		-1.51160004	-93.165084	44.075012	-17.434907		-1.50238725	-87.861424	46.739800	-0.733961
2.74887216	-44.773910	-30.183111	25.319511		-1.51102269	-91.653740	46.692738	-17.434907		-2.00219940	-82.868591	43.857187	-0.550122
2.74874392	-44.773910	-33.043686	28.180086		-1.51135656	-94.676429	46.692738	-17.434907		-2.00775425	-86.321449	45.850695	-11.691830
2.74875803	-42.770886	-35.046711	28.180086		-2.01118227	-89.714525	43.827981	-17.340127		-2.00559018	-86.321449	41.863678	-6.120976
-1.50103094	-40.225861	-30.498661	27.864536		-2.01679723	-93.165084	45.820163	-28.490795		-2.00938194	-82.868592	42.047081	-14.683378
-1.50134099	-47.318935	-35.362261	25.635062		-2.01464798	-93.165084	41.835800	-22.915461		-2.00881651	-81.300994	44.762240	-14.683378
-1.50103837	-40.225861	-32.728136	25.635062		-2.01842270	-89.714525	41.979237	-31.479175		-2.00917510	-84.436188	44.762240	-14.683378
-1.50105778	-42.455335	-30.498661	25.635062		-2.01778025	-88.113466	44.752353	-31.479175		-2.00674479	-86.321449	44.040589	-9.112525
-1.50131383	-45.089461	-35.362261	27.864536		-2.01819096	-91.315584	44.752353	-31.479175		-2.00617755	-84.753851	46.755748	-9.112525
-1.50116643	-42.455335	-32.728136	27.864536		-2.01574761	-93.165084	43.971418	-25.903841		-2.00652175	-87.889046	46.755748	-9.112525
-2.00118766	-42.456308	-35.361289	25.634089		-2.01517290	-91.564024	46.744534	-25.903841		-2.00334318	-82.868591	46.034098	-3.541671
-2.00120731	-45.088488	-32.729108	25.634089		-2.01554967	-94.766143	46.744534	-25.903841		-2.00402269	-84.753852	42.768731	-3.541671
-2.00120102	-45.088488	-30.497689	27.865509		-2.01233448	-89.714525	45.963599	-20.328507		-2.00435997	-87.889047	42.768731	-3.541671
-2.00116422	-40.224888	-35.361289	27.865509		-2.01300573	-91.564024	42.760173	-20.328507		2.74796644	-84.878154	42.696964	0.569619
-2.00132303	-47.319908	-32.729108	27.865509		-2.01340170	-94.766143	42.760173	-20.328507		2.74766393	-87.764744	42.696964	0.569619
-2.00123170	-47.319908	-30.497689	25.634089		2.98478184	-96.615643	47.812343	-25.123294		2.99379580	-89.774307	47.844203	-8.377172
2.99862661	-43.772398	-34.045198	34.045198		2.73807692	-96.615643	47.812343	-18.409476		2.74709486	-89.774307	47.844203	-1.708860
2.99884427	-43.772398	-29.181599	29.181599		2.73416079	-93.165084	48.158584	-27.315516		2.74313573	-86.321450	48.171139	-10.572088
2.74892768	-39.910311	-30.183111	30.183111		2.73117393	-95.190217	48.635313	-32.890850		2.74022529	-88.331012	48.677490	-16.142943
2.74852192	-47.634485	-33.043686	35.046711		2.73086138	-98.041068	48.635313	-32.890850		2.73990151	-91.217602	48.677490	-16.142943
2.74868562	-39.910311	-35.046711	35.046711		-1.51825640	-96.615643	47.812343	-31.211559		-1.50922168	-89.774307	47.844203	-14.460545
2.74878215	-39.910311	-33.043686	33.043686		-1.51663576	-95.104298	48.684919	-28.585577		-1.50763833	-88.234333	48.733308	-11.875668
2.74852288	-47.634485	-35.046711	33.043686		-1.51700818	-98.126987	48.684919	-28.585577		-1.50797789	-91.314282	48.733308	-11.875668
2.74865438	-44.773910	-30.183111	35.046711		-1.51370782	-93.165084	48.059374	-23.010243		-1.50477439	-86.321449	48.059502	-6.304814
2.74876160	-42.770886	-30.183111	33.043686		-2.01415058	-96.615643	47.812343	-22.915461		-2.00508721	-89.774307	47.844203	-6.120976
2.74876359	-42.770886	-33.043686	30.183111		-2.01795553	-93.165084	47.955780	-31.479175		-2.00891886	-86.321450	48.027606	-14.683378
2.74865727	-44.773910	-35.046711	30.183111		-2.01255632	-95.014583	48.736716	-20.328507		-2.00351062	-88.206710	48.749257	-3.541671
-1.50132888	-47.318935	-30.498661	30.498661		-2.01290677	-98.216702	48.736716	-20.328507		-2.00384324	-91.341905	48.749257	-3.541671
-1.50127587	-40.225861	-35.362261	32.728136		2.73646930	-80.788275	34.690047	-21.740182		2.74849552	-88.331012	48.677490	0.569619
-1.50141761	-47.318935	-32.728136	32.728136		-1.51145502	-80.874194	34.739652	-17.434907		2.74819549	-91.217602	48.677490	0.569619
-1.50151878	-47.318935	-35.362261	35.362261		-2.01555740	-80.963909	34.791448	-25.903841		2.74625238	-80.859028	46.683982	-5.001234
-1.50127747	-40.225861	-32.728136	35.362261		2.98255615	-82.813408	39.843620	-30.698628		2.74022592	-80.859028	42.696964	-16.142943
-1.50130848	-45.089461	-30.498661	32.728136		2.98474678	-82.813408	35.859258	-25.123294		-1.50768430	-80.955708	42.752783	-11.875668
-1.50129251	-42.455335	-30.498661	35.362261		2.73590935	-82.813408	39.843620	-23.984810		-1.50166529	-80.955708	46.739800	-0.733961
-1.50128948	-42.455335	-35.362261	30.498661		2.73802372	-82.813408	35.859258	-18.409476		-2.00576261	-80.983331	46.755748	-9.112525
-1.50130705	-45.089461	-32.728136	30.498661		2.73433074	-80.788275	38.674408	-27.315516		-2.00361715	-80.983331	42.768731	-3.541671
-2.00140943	-45.088488	-35.361289	32.729108		2.73673456	-82.813408	38.197680	-21.740182		2.74838610	-80.859028	42.696964	0.569619
-2.00127783	-42.456308	-32.729108	32.729108		2.73726690	-81.387982	40.666590	-21.740182		2.99454857	-82.868591	47.844203	-8.377172
-2.00139523	-42.456308	-35.361289	35.361289		2.73687745	-84.238834	40.666590	-21.740182		2.74782054	-82.868591	47.844203	-1.708860
-2.00141081	-45.088488	-32.729108	35.361289		2.73121411	-81.387982	36.682227	-32.890850		2.74100583	-81.425296	48.677490	-16.142943
-2.00117346	-42.456308	-30.497689	30.497689		2.73083516	-84.238834	36.682227	-32.890850		2.74067856	-84.311886	48.677490	-16.142943
-2.00142765	-47.319908	-35.361289	30.497689		-1.51226919	-82.813408	39.843620	-20.060891		-1.50844635	-82.868591	47.844203	-14.460545
-2.00115629	-40.224888	-32.729108	30.497689		-1.51825156	-82.813408	35.859258	-31.211559		-1.50687326	-81.328617	48.733308	-11.875668
-2.00115798	-40.224888	-30.497689	32.729108		-1.51663055	-81.302063	36.731833	-28.585577		-1.50721511	-84.408566	48.733308	-11.875668
-2.00143023	-47.319908	-30.497689	35.361289		-1.51706095	-84.324753	36.731833	-28.585577		-2.00434340	-82.868591	47.844203	-6.120976
2.74903476	-39.910311	-28.180086	28.180086		-1.51353553	-80.874194	38.724014	-23.010243		-2.00277937	-81.300994	48.749257	-3.541671
2.74919437	-39.910311	-25.319511	25.319511		-1.51122394	-82.813408	38.098469	-17.434907		-2.00311107	-84.436189	48.749257	-3.541671
2.74899814	-42.770886	-28.180086	25.319511		-1.51064840	-81.302064	40.716195	-17.434907		2.74920933	-81.425296	48.677490	0.569619
2.74899510	-42.770886	-25.319511	28.180086		-1.51105778	-84.324753	40.716195	-17.434907		2.74891172	-84.311886	48.677490	0.569619
-1.50122097	-47.318935	-27.864536	27.864536		-2.01631816	-82.813408	39.843620	-28.490795		2.99758686	-86.321449	33.889644	2.764537
-1.50112769	-47.318935	-25.635062	25.635062		-2.01414316	-82.813408	35.859258	-22.915461		2.75083728	-86.321449	33.889644	9.432848
-1.50109126	-45.089461	-27.864536	25.635062		-2.01771858	-80.963908	38.775810	-31.479175		2.74956068	-81.425296	32.729422	6.140475
-1.50109340	-45.089461	-25.635062	27.864536		-2.01534132	-82.813408	37.994875	-25.903841		2.74926604	-84.311886	32.729422	6.140475
-2.00093234	-42.456308	-25.634089	25.634089		-2.01474672	-81.212348	40.767991	-25.903841		2.75221571	-84.878154	34.722931	11.711328
-2.00104506	-42.456308	-27.865509	27.865509		-2.01514902	-84.414467	40.767991	-25.903841		2.75193260	-87.764744	34.722931	11.711328
-2.00090181	-40.224888	-25.634089	27.865509		-2.01259222	-81.212348	36.783630	-20.328507		2.75504429	-82.868591	34.216580	17.282182
-2.00089916	-40.224888	-27.865509	25.634089		-2.01301754	-84.414467	36.783630	-20.328507		-1.49722934	-86.321449	33.889644	13.393725
2.99887902	-38.908798	-29.181599	34.045198		2.73239122	-82.813408	46.166403	-32.890850		-1.50101457	-82.868591	34.104943	4.836895
2.74871296	-47.634485	-28.180086	30.183111		2.98857271	-82.813408	43.827981	-19.547960		-1.49836128	-81.328617	32.785240	10.407748
2.74890378	-39.910311	-25.319511	35.046711		2.98294781	-86.263966	45.820163	-30.698628		-1.49866333	-84.408566	32.785240	10.407748
2.74870161	-47.634485	-25.319511	33.043686		2.98523692	-86.263967	41.835800	-25.123294		-1.49568470	-84.781475	34.778749	15.978602
2.74875332	-42.770886	-28.180086	35.046711		2.73370227	-82.813408	43.827981	-29.560146		-1.49597729	-87.861424	34.778749	15.978602
2.74874050	-44.773910	-28.180086	33.043686		2.73632274	-86.263966	45.820163	-23.984810		-2.00131363	-86.321449	33.889644	5.020733
2.74886783	-44.773910	-25.319511	30.183111		2.73844463	-86.263967	41.835800	-18.409476		-2.00239897	-81.300994	32.801189	2.029184
-1.50103344	-40.225861	-27.864536	30.498661		2.73455296	-82.813408	42.182041	-27.315516		-2.00273140	-84.436188	32.801189	2.029184
-1.50104498	-40.225861	-25.635062	32.728136		2.73507675	-81.387982	44.650951	-27.315516		-1.99976303	-84.753851	34.794698	7.600038
-1.50134710	-47.318935	-25.635062	35.362261		2.73476877	-84.238834	44.650951	-27.315516		-2.00008044	-87.889046	34.794698	7.600038
-1.50117025	-42.455335	-27.864536	32.728136		2.73716543	-86.263967	44.174223	-21.740182		-1.99697794	-82.868591	34.073047	13.170891
-1.50131857	-45.089461	-27.864536	35.362261		2.73770486	-84.838541	46.643133	-21.740182		3.00362540	-86.321449	37.876662	13.906244
-1.50106242	-42.455335	-25.635062	30.498661		2.73734078	-87.689393	46.643133	-21.740182		2.99811206	-89.774307	39.870170	2.764537
-2.00121280	-45.088488	-25.634089	32.729108		2.73163192	-84.838541	42.658770	-32.890850		3.00025166	-89.774307	35.883153	8.335391
-2.00119499	-42.456308	-25.634089	35.361289		2.73121776	-87.689392	42.658770	-32.890850		2.74871239	-86.321449	37.876662	3.861994
-2.00120309	-45.088488	-27.865509	30.497689		-1.51439829	-82.813408	43.827981	-25.636225		2.75139164	-89.774307	39.870170	9.432848
-2.00123548	-47.319908	-25.634089	30.497689		-1.51178253	-86.263966	45.820163	-20.060891		2.75352749	-89.774307	35.883153	15.003703
-2.00132621	-47.319908	-27.865509	32.729108		-1.51785708	-86.263967	41.835800	-31.211559		2.74957739	-86.321450	36.210088	6.140475
-2.00116980	-40.224888	-27.865509	35.361289		-1.51550797	-82.813408	46.067193	-28.585577		2.75009674	-84.878154	38.709948	6.140475
2.99888284	-38.908798	-34.045198	29.181599		-1.51622635	-84.752622	42.708376	-28.585577		2.74980335	-87.764744	38.709948	6.140475
2.74905383	-37.907286	-30.183111	28.180086		-1.51665838	-87.775311	42.708376	-28.585577		2.75226040	-89.774307	38.203596	11.711328
2.74904349	-37.907286	-33.043686	25.319511		-1.51334892	-82.813408	42.082831	-23.010243		2.75278168	-88.331012	40.703457	11.711328
-1.50102673	-37.591735	-35.362261	25.635062		-1.51278562	-81.302064	44.700556	-23.010243		2.75249696	-91.217602	40.703457	11.711328
-2.00100176	-37.592708	-32.729108	27.865509		-1.51310750	-84.324752	44.700556	-23.010243		2.75563663	-86.321449	40.197105	17.282182
-2.00087230	-37.592708	-30.497689	25.634089		-1.51077882	-86.263967	44.075012	-17.434907		-1.49935172	-86.321449	37.876662	7.822871
2.74878815	-37.907286	-33.043686	35.046711		-1.51025225	-84.752622	46.692738	-17.434907		-1.49665827	-89.774307	39.870170	13.393725
2.74878945	-37.907286	-35.046711	33.043686		-1.51056838	-87.775312	46.692738	-17.434907		-1.50273292	-89.774307	35.883153	2.252018
-1.50101000	-37.591735	-30.498661	30.498661		-2.01034633	-82.813408	43.827981	-17.340127		-1.50048220	-86.321449	40.085469	4.836895
-1.50113238	-37.591735	-32.728136	32.728136		-2.01594544	-86.263966	45.820163	-28.490795		-1.50117282	-88.234333	36.772258	4.836895
-1.50126847	-37.591735	-35.362261	35.362261		-2.01378879	-86.263967	41.835800	-22.915461		-1.50149177	-91.314282	36.772258	4.836895
-2.00114603	-37.592708	-35.361289	30.497689		-2.01754031	-82.813408	41.979237	-31.479175		-1.49835528	-86.321449	36.098452	10.407748
-2.00114953	-37.592708	-30.497689	35.361289		-2.01687808	-81.212349	44.752353	-31.479175		-1.49780212	-84.781475	38.765766	10.407748
-1.50085699	-37.591735	-27.864536	27.864536		-2.01730408	-84.414467	44.752353	-31.479175		-1.49810566	-87.861424	38.765766	10.407748
-1.50072074	-37.591735	-25.635062	25.635062		-2.01493480	-86.263967	43.971418	-25.903841		-1.49565588	-89.774307	38.091960	15.978602
2.74905176	-37.907286	-28.180086	30.183111		-2.01436586	-84.662907	46.744534	-25.903841		-1.49510029	-88.234333	40.759275	15.978602
2.74903570	-37.907286	-25.319511	33.043686		-2.01468310	-87.865026	46.744534	-25.903841		-1.49539667	-91.314282	40.759275	15.978602
-1.50103534	-37.591735	-25.635062	35.362261		-2.01148417	-82.813408	45.963599	-20.328507		-1.99526836	-86.321449	37.876662	16.162440
-2.00087791	-37.592708	-25.634089	30.497689		-2.01216547	-84.662907	42.760173	-20.328507		-2.00077851	-89.774307	39.870170	5.020733
-2.00100627	-37.592708	-27.865509	32.729108		-2.01258268	-87.865026	42.760173	-20.328507		-1.99864076	-89.774307	35.883153	10.591587
2.99840485	-48.635998	-34.045198	38.908798		2.98559038	-89.714525	47.812343	-25.123294		-2.00245062	-86.321450	36.066556	2.029184
2.74851300	-47.634485	-30.183111	37.907286		2.73889956	-89.714525	47.812343	-18.409476		-2.00188544	-84.753852	38.781714	2.029184
2.74853633	-44.773910	-33.043686	37.907286		2.73497322	-86.263967	48.158584	-27.315516		-2.00221370	-87.889046	38.781714	2.029184
2.74854744	-42.770886	-35.046711	37.907286		2.73205672	-88.289099	48.635313	-32.890850		-1.99978227	-89.774307	38.060064	7.600038
-1.50128617	-40.225861	-30.498661	37.591735		2.73171382	-91.139951	48.635313	-32.890850		-1.99921549	-88.206709	40.775223	7.600038
-1.50150811	-45.089461	-35.362261	37.591735		-1.51742879	-89.714525	47.812343	-31.211559		-1.99953244	-91.341904	40.775223	7.600038
-1.50139127	-42.455335	-32.728136	37.591735		-1.51577640	-88.203181	48.684919	-28.585577		-1.99640440	-86.321449	40.053573	13.170891
-2.00141834	-45.088488	-30.497689	37.592708		-1.51617231	-91.225870	48.684919	-28.585577		-1.99708308	-88.206710	36.788206	13.170891
-2.00138963	-40.224888	-35.361289	37.592708		-1.51291816	-86.263966	48.059374	-23.010243		-1.99739053	-91.341905	36.788206	13.170891
-2.00151540	-47.319908	-32.729108	37.592708		-2.01331960	-89.714525	47.812343	-22.915461		2.75491381	-88.331012	36.716439	17.282182
2.99841491	-43.772398	-34.045198	43.772398		-2.01706257	-86.263967	47.955780	-31.479175		2.75463778	-91.217602	36.716439	17.282182
2.99860960	-43.772398	-29.181599	38.908798		-2.01172642	-88.113466	48.736716	-20.328507		3.00420291	-89.774307	43.857187	13.906244
2.99822073	-48.635998	-34.045198	48.635998		-2.01206650	-91.315585	48.736716	-20.328507		2.99864918	-93.227165	45.850695	2.764537
2.74866759	-39.910311	-30.183111	39.910311		2.73817935	-80.788275	46.643133	-21.740182		3.00080412	-93.227165	41.863678	8.335391
2.74830963	-47.634485	-30.183111	47.634485		2.73215683	-80.788275	42.658770	-32.890850		2.74924858	-89.774307	43.857187	3.861994
2.74832830	-47.634485	-33.043686	44.773910		-1.51573004	-80.874194	42.708376	-28.585577		2.75195264	-93.227165	45.850695	9.432848
2.74845587	-39.910311	-35.046711	44.773910		-1.50972551	-80.874194	46.692738	-17.434907		2.75410390	-93.227165	41.863678	15.003703
2.74854012	-39.910311	-33.043686	42.770886		-2.01383383	-80.963909	46.744534	-25.903841		2.75012083	-89.774308	42.190614	6.140475
2.74833739	-47.634485	-35.046711	42.770886		-2.01172747	-80.963909	42.760173	-20.328507		2.75064350	-88.331012	44.690473	6.140475
2.74843192	-44.773910	-30.183111	44.773910		2.98644549	-82.813408	47.812343	-25.123294		2.75035066	-91.217602	44.690473	6.140475
2.74852447	-42.770886	-30.183111	42.770886		2.73973668	-82.813408	47.812343	-18.409476		2.75282767	-93.227165	44.184122	11.711328
2.74854109	-42.770886	-33.043686	39.910311		2.73292545	-81.387982	48.635313	-32.890850		2.75335224	-91.783870	46.683982	11.711328
2.74845733	-44.773910	-35.046711	39.910311		2.73254357	-84.238834	48.635313	-32.890850		2.75306601	-94.670460	46.683982	11.711328
2.74832772	-44.773910	-33.043686	47.634485		-1.51651249	-82.813408	47.812343	-31.211559		2.75622892	-89.774307	46.177631	17.282182
2.74833631	-42.770886	-35.046711	47.634485		-1.51495877	-81.302063	48.684919	-28.585577		-1.49879887	-89.774307	43.857187	7.822871
-1.50153493	-40.225861	-30.498661	47.318935		-1.51531890	-84.324753	48.684919	-28.585577		-1.49608358	-93.227165	45.850695	13.393725
-1.50153309	-47.318935	-30.498661	40.225861		-2.01247053	-82.813408	47.812343	-22.915461		-1.50220324	-93.227165	41.863678	2.252018
-1.50150293	-40.225861	-35.362261	42.455335		-2.01088021	-81.212348	48.736716	-20.328507		-1.49993866	-89.774307	46.065994	4.836895
-1.50161385	-47.318935	-32.728136	42.455335		-2.01122172	-84.414467	48.736716	-20.328507		-1.50063310	-91.687191	42.752783	4.836895
-1.50170529	-47.318935	-35.362261	45.089461		2.73883287	-82.813408	34.213318	-16.164846		-1.50095032	-94.767140	42.752783	4.836895
-1.50151738	-40.225861	-32.728136	45.089461		2.98939724	-86.263966	33.867077	-13.972624		-1.49779390	-89.774307	42.078977	10.407748
-1.50152810	-45.089461	-30.498661	42.455335		2.74263344	-86.263966	33.867077	-7.258806		-1.49723664	-88.234333	44.746291	10.407748
-1.50152879	-42.455335	-30.498661	45.089461		2.74146378	-81.387982	32.697865	-10.589512		-1.49754174	-91.314282	44.746291	10.407748
-1.50170574	-45.089461	-35.362261	47.318935		2.74111622	-84.238834	32.697865	-10.589512		-1.49507413	-93.227165	44.072486	15.978602
-1.50161498	-42.455335	-32.728136	47.318935		2.74401650	-84.838541	34.690047	-5.014178		-1.49451458	-91.687191	46.739800	15.978602
-1.50150219	-42.455335	-35.362261	40.225861		2.74366336	-87.689393	34.690047	-5.014178		-1.49481413	-94.767140	46.739800	15.978602
-1.50151594	-45.089461	-32.728136	40.225861		2.74680834	-82.813408	34.213318	0.561157		-1.99468224	-89.774307	43.857187	16.162440
-2.00160745	-45.088488	-35.361289	42.456308		-1.50547129	-86.263966	33.867077	-3.334887		-2.00023326	-93.227165	45.850695	5.020733
-2.00150439	-42.456308	-32.729108	42.456308		-1.50913818	-82.813408	34.114107	-11.859573		-1.99808001	-93.227165	41.863678	10.591587
-2.00160813	-42.456308	-35.361289	45.088488		-1.50645734	-81.302064	32.747471	-6.284239		-2.00192509	-89.774308	42.047081	2.029184
-2.00162021	-45.088488	-32.729108	45.088488		-1.50682176	-84.324752	32.747471	-6.284239		-2.00135692	-88.206710	44.762240	2.029184
-2.00163577	-45.088488	-30.497689	47.319908		-1.50393053	-84.752622	34.739652	-0.708903		-2.00168237	-91.341904	44.762240	2.029184
-2.00141171	-42.456308	-30.497689	40.224888		-1.50424892	-87.775312	34.739652	-0.708903		-1.99922994	-93.227165	44.040589	7.600038
-2.00161377	-40.224888	-35.361289	47.319908		-2.00953037	-86.263966	33.867077	-11.764792		-1.99865993	-91.659567	46.755748	7.600038
-2.00171140	-47.319908	-32.729108	47.319908		-2.01050223	-81.212349	32.799268	-14.753172		-1.99897691	-94.794762	46.755748	7.600038
-2.00161195	-47.319908	-35.361289	40.224888		-2.01086586	-84.414467	32.799268	-14.753172		-1.99582748	-89.774307	46.034098	13.170891
-2.00139858	-40.224888	-32.729108	40.224888		-2.00795889	-84.662907	34.791448	-9.177838		-1.99651107	-91.659568	42.768731	13.170891
-2.00141248	-40.224888	-30.497689	42.456308		-2.00835600	-87.865026	34.791448	-9.177838		-1.99682044	-94.794763	42.768731	13.170891
-2.00163532	-47.319908	-30.497689	45.088488		-2.00515375	-82.813408	34.010513	-3.602504		2.75550037	-91.783870	42.696964	17.282182
2.74876192	-39.910311	-28.180086	37.907286		2.73927525	-86.263967	40.189861	-16.164846		2.75522114	-94.670460	42.696964	17.282182
2.74873202	-42.770886	-25.319511	37.907286		2.99534710	-86.263966	37.851438	-2.821956		3.00136321	-96.680023	47.844203	8.335391
-1.50143391	-47.318935	-27.864536	37.591735		2.98987703	-89.714525	39.843620	-13.972624		2.75468281	-96.680023	47.844203	15.003703
-1.50133398	-45.089461	-25.635062	37.591735		2.99199516	-89.714525	35.859258	-8.397290		2.75067287	-93.227166	48.171139	6.140475
-2.00129686	-42.456308	-27.865509	37.592708		2.74054786	-86.263966	37.851438	-12.834142		-1.50166289	-96.680023	47.844203	2.252018
-2.00118785	-40.224888	-25.634089	37.592708		2.74311994	-89.714525	39.843620	-7.258806		-1.50008433	-95.140049	48.733308	4.836895
2.99860793	-38.908798	-29.181599	43.772398		2.74524110	-89.714525	35.859258	-1.683472		-1.50040047	-98.219998	48.733308	4.836895
2.74850162	-47.634485	-28.180086	39.910311		2.74143472	-86.263967	36.205498	-10.589512		-1.49722722	-93.227165	48.059502	10.407748
2.74849962	-39.910311	-28.180086	47.634485		2.74194729	-84.838540	38.674408	-10.589512		-1.99751409	-96.680023	47.844203	10.591587
2.74862071	-39.910311	-25.319511	44.773910		2.74161060	-87.689393	38.674408	-10.589512		-2.00138762	-93.227166	48.027606	2.029184
2.74847842	-47.634485	-25.319511	42.770886		2.74400249	-89.714526	38.197680	-5.014178		-1.99593582	-95.112426	48.749257	13.170891
2.74850780	-42.770886	-28.180086	44.773910		2.74453233	-88.289100	40.666590	-5.014178		-1.99624695	-98.247621	48.749257	13.170891
2.74850833	-44.773910	-28.180086	42.770886		2.74417462	-91.139951	40.666590	-5.014178		2.75608768	-95.236728	48.677490	17.282182
2.74862217	-44.773910	-25.319511	39.910311		2.74737118	-86.263967	40.189861	0.561157		2.75580570	-98.123317	48.677490	17.282182
2.74847737	-42.770886	-25.319511	47.634485		2.73849849	-88.289099	36.682227	-16.164846		2.75260417	-80.859028	34.722931	11.711328
-1.50164772	-47.318935	-27.864536	47.318935		2.73815599	-91.139951	36.682227	-16.164846		-1.49532810	-80.955708	34.778749	15.978602
-1.50130484	-40.225861	-27.864536	40.225861		-1.50752615	-86.263966	37.851438	-8.910221		-1.99938497	-80.983331	34.794698	7.600038
-1.50132735	-40.225861	-25.635062	42.455335		-1.50495227	-89.714525	39.843620	-3.334887		2.99882941	-82.868591	39.870170	2.764537
-1.50157053	-47.318935	-25.635062	45.089461		-1.51098313	-89.714525	35.859258	-14.485555		3.00094536	-82.868591	35.883153	8.335391
-1.50142167	-42.455335	-27.864536	42.455335		-1.50865599	-86.263967	40.090650	-11.859573		2.75207597	-82.868591	39.870170	9.432848
-1.50154866	-45.089461	-27.864536	45.089461		-1.50937607	-88.203181	36.731833	-11.859573		2.75418746	-82.868591	35.883153	15.003703
-1.50157096	-45.089461	-25.635062	47.318935		-1.50973216	-91.225870	36.731833	-11.859573		2.75050182	-80.859028	38.709948	6.140475
-1.50132659	-42.455335	-25.635062	40.225861		-1.50659355	-86.263966	36.106288	-6.284239		2.75293493	-82.868591	38.203596	11.711328
-2.00145401	-45.088488	-25.634089	42.456308		-1.50599623	-84.752622	38.724014	-6.284239		2.75345110	-81.425296	40.703457	11.711328
-2.00145469	-42.456308	-25.634089	45.088488		-1.50634931	-87.775311	38.724014	-6.284239		2.75317354	-84.311886	40.703457	11.711328
-2.00154292	-42.456308	-27.865509	47.319908		-1.50394903	-89.714526	38.098469	-0.708903		-1.49599241	-82.868591	39.870170	13.393725
-2.00143448	-45.088488	-27.865509	40.224888		-1.50338435	-88.203181	40.716195	-0.708903		-1.50200611	-82.868591	35.883153	2.252018
-2.00146132	-40.224888	-25.634089	47.319908		-1.50371005	-91.225870	40.716195	-0.708903		-1.50046361	-81.328617	36.772258	4.836895
-2.00145952	-47.319908	-25.634089	40.224888		-2.00358844	-86.263966	37.851438	-0.614124		-1.50077872	-84.408566	36.772258	4.836895
-2.00154180	-47.319908	-27.865509	42.456308		-2.00904770	-89.714525	39.843620	-11.764792		-1.49742986	-80.955708	38.765766	10.407748
-2.00143592	-40.224888	-27.865509	45.088488		-2.00691614	-89.714525	35.859258	-6.189458		-1.49500103	-82.868591	38.091960	15.978602
2.99863922	-38.908798	-34.045198	38.908798		-2.01063667	-86.263967	36.002695	-14.753172		-1.49445067	-81.328617	40.759275	15.978602
2.74877622	-37.907286	-30.183111	37.907286		-2.01003898	-84.662907	38.775810	-14.753172		-1.49473755	-84.408566	40.759275	15.978602
-2.00126394	-37.592708	-32.729108	37.592708		-2.01045239	-87.865026	38.775810	-14.753172		-2.00007253	-82.868591	39.870170	5.020733
[truncated: 135,165 more rows]
