# Supplementary material for: Dressed jeff-1/2 objects in mixed-valence lacunar spinel molybdates
Source: Sci Rep. 2023 Feb 10;13:2411. doi: 10.1038/s41598-023-28656-3 (PMC9918447; doi:10.1038/s41598-023-28656-3)
Supplement: Supplementary file 1 — Supplementary Information 1. [file 41598_2023_28656_MOESM1_ESM.zip › coords_pcf_mo4se16.csv]

# [Mo4Se16]^19- embedded cluster: Point charge fields (PCF) in ORCA format (charge X Y Z)
# F-43m (HT-phase, Routledge2021)					# R3m (LT-phase, Routledge2021)
26506					52298
2.75	-11.184501	-1.023701	-1.023701		2.75	-7.220550	-12.506360	-1.724448
-1.50	-11.545107	-1.384307	1.384307		2.75	-2.134756	-13.738861	-5.238747
-1.50	-11.545107	1.384307	-1.384307		-1.50	-5.239950	-13.649860	-0.776843
2.75	-11.184501	1.023701	1.023701		-1.50	-1.980593	-13.649860	-0.776843
2.75	-1.023701	-11.184501	-1.023701		-1.50	-7.220550	-12.506360	2.351441
-1.50	-1.384307	-11.545107	1.384307		2.75	-10.830825	-6.253180	-1.724448
2.75	-1.023701	-1.023701	-11.184501		2.75	-10.830821	-7.956965	0.574810
3.00	-5.080400	-5.080400	-5.080400		-1.50	-12.811418	-7.396680	-0.776843
2.75	-9.137099	-4.056699	-6.104101		-2.00	-10.830825	-6.253180	-6.349719
2.75	-9.137099	-6.104101	-4.056699		-2.00	-10.830825	-8.137888	-3.690014
2.75	-6.104101	-1.023701	-6.104101		2.75	-14.441100	0.000000	-1.724448
2.75	-4.056699	-9.137099	-6.104101		2.75	-14.441097	-1.703785	0.574810
2.75	-6.104101	-9.137099	-4.056699		3.00	-3.610271	-10.421968	-2.918560
2.75	-4.056699	-6.104101	-9.137099		3.00	-3.610275	-6.253180	-8.732117
2.75	-6.104101	-4.056699	-9.137099		2.75	-7.220554	-8.337571	-7.538005
-1.50	-1.384307	-1.384307	-8.776493		2.75	-8.696069	-7.485682	-5.238747
-1.50	-1.384307	-8.776493	-1.384307		2.75	-7.220550	-10.041356	-5.238747
-1.50	-8.776493	-1.384307	-1.384307		2.75	-5.745031	-7.485682	-5.238747
-1.50	-8.776493	-3.696093	-3.696093		-1.50	-3.610271	-10.421968	-9.275691
-1.50	-3.696093	-8.776493	-3.696093		-1.50	-7.220554	-8.337571	-3.462116
-1.50	-6.464707	-1.384307	-3.696093		-1.50	-8.850225	-7.396680	-0.776843
-1.50	-3.696093	-1.384307	-6.464707		-1.50	-7.220546	-10.219365	-0.776843
-1.50	-3.696093	-3.696093	-8.776493		-1.50	-5.239953	-9.481071	-6.590400
-2.00	-6.467857	-6.467857	-3.692943		-1.50	-3.610275	-12.303757	-6.590400
-2.00	-6.467857	-3.692943	-6.467857		-1.50	-9.201147	-9.481071	-6.590400
-2.00	-3.692943	-6.467857	-6.467857		-2.00	-3.610271	-10.421968	-0.536162
-2.00	-6.467857	-1.387457	-8.773343		-2.00	-3.610275	-6.253180	-6.349719
-2.00	-6.467857	-8.773343	-1.387457		-2.00	-5.588348	-7.395217	-9.503571
-2.00	-1.387457	-6.467857	-8.773343		-2.00	-3.610275	-8.137888	-3.690014
-2.00	-8.773343	-6.467857	-1.387457		-2.00	-5.588345	-11.564005	-3.690014
-2.00	-1.387457	-8.773343	-6.467857		2.75	-8.696066	-11.654470	0.574810
-2.00	-8.773343	-1.387457	-6.467857		2.75	-5.745027	-11.654470	0.574810
3.00	-5.080400	-10.160800	0.000000		3.00	-7.220546	-4.168789	-2.918560
3.00	-10.160800	-5.080400	0.000000		3.00	-7.220550	0.000000	-8.732117
3.00	-5.080400	-5.080400	5.080400		2.75	-10.830829	-2.084391	-7.538005
2.75	-1.023701	-1.023701	9.137099		2.75	-7.220550	0.000000	-1.724448
2.75	-9.137099	-1.023701	1.023701		2.75	-7.220546	-1.703785	0.574810
2.75	-1.023701	-9.137099	1.023701		2.75	-8.696073	-3.316893	-11.052304
2.75	-9.137099	-4.056699	4.056699		2.75	-7.220554	-5.872567	-11.052304
2.75	-6.104101	-1.023701	4.056699		2.75	-12.306344	-1.232502	-5.238747
2.75	-4.056699	-9.137099	4.056699		2.75	-10.830825	-3.788176	-5.238747
2.75	-4.056699	-1.023701	6.104101		2.75	-9.355306	-1.232502	-5.238747
2.75	-4.056699	-4.056699	9.137099		-1.50	-7.220546	-4.168789	-9.275691
-1.50	-8.776493	-3.696093	6.464707		-1.50	-10.830829	-2.084391	-3.462116
-1.50	-8.776493	-6.464707	3.696093		-1.50	-12.460500	-1.143500	-0.776843
-1.50	-3.696093	-8.776493	6.464707		-1.50	-10.830821	-3.966186	-0.776843
-1.50	-6.464707	-1.384307	6.464707		-1.50	-9.201143	-1.143500	-0.776843
-1.50	-6.464707	-8.776493	3.696093		-1.50	-7.220554	-1.881788	-12.403958
-1.50	-6.464707	-3.696093	8.776493		-1.50	-8.850228	-3.227891	-6.590400
-1.50	-3.696093	-6.464707	8.776493		-1.50	-7.220550	-6.050577	-6.590400
-2.00	-3.692943	-3.692943	6.467857		-1.50	-12.811422	-3.227891	-6.590400
-2.00	-6.467857	-6.467857	6.467857		-2.00	-7.220546	-4.168789	-0.536162
-2.00	-6.467857	-3.692943	3.692943		-2.00	-7.220550	0.000000	-6.349719
-2.00	-3.692943	-8.773343	1.387457		-2.00	-9.198623	-1.142037	-9.503571
-2.00	-3.692943	-1.387457	8.773343		-2.00	-12.463030	-5.310826	-3.690014
-2.00	-8.773343	-3.692943	1.387457		-2.00	-7.220550	-1.884708	-3.690014
-2.00	-1.387457	-3.692943	8.773343		-2.00	-9.198620	-5.310826	-3.690014
-2.00	-1.387457	-8.773343	3.692943		2.75	-12.306341	-5.401290	0.574810
-2.00	-8.773343	-1.387457	3.692943		2.75	-9.355302	-5.401290	0.574810
-1.50	-1.384307	-1.384307	11.545107		2.75	-2.134759	-9.570073	-11.052304
-1.50	-1.384307	1.384307	-11.545107		2.75	-1.475519	-7.485682	-5.238747
3.00	-10.160800	0.000000	-5.080400		-1.50	-1.980597	-9.481071	-6.590400
3.00	-5.080400	0.000000	-10.160800		-2.00	-1.632209	-7.395217	-9.503571
3.00	-5.080400	5.080400	-5.080400		-2.00	-1.632205	-11.564005	-3.690014
2.75	-1.023701	9.137099	-1.023701		2.75	-1.475516	-11.654470	0.574810
2.75	-9.137099	1.023701	-1.023701		2.75	-1.475523	-3.316893	-11.052304
2.75	-1.023701	1.023701	-9.137099		2.75	-5.745034	-3.316893	-11.052304
2.75	-9.137099	4.056699	-4.056699		-1.50	-5.239957	-5.312283	-12.403958
2.75	-4.056699	1.023701	-6.104101		-1.50	-1.980600	-5.312283	-12.403958
2.75	-4.056699	9.137099	-4.056699		-2.00	-3.610279	-2.084391	-12.163276
2.75	-6.104101	1.023701	-4.056699		-2.00	-5.242484	-1.142037	-9.503571
2.75	-4.056699	4.056699	-9.137099		-2.00	-3.610279	-3.969100	-9.503571
-1.50	-8.776493	6.464707	-3.696093		-2.00	-1.978073	-1.142037	-9.503571
-1.50	-8.776493	3.696093	-6.464707		-1.50	-10.830825	-6.253180	2.351441
-1.50	-6.464707	8.776493	-3.696093		-1.50	-10.830829	-8.134968	5.036731
-1.50	-6.464707	1.384307	-6.464707		-1.50	-14.441100	0.000000	2.351441
-1.50	-3.696093	8.776493	-6.464707		3.00	-7.220554	-8.337571	2.895015
-1.50	-3.696093	6.464707	-8.776493		3.00	-3.610275	-6.253180	8.708572
-1.50	-6.464707	3.696093	-8.776493		2.75	-3.610271	-10.421968	4.089109
-2.00	-6.467857	3.692943	-3.692943		2.75	-7.220554	-8.337571	9.902684
-2.00	-6.467857	6.467857	-6.467857		2.75	-5.085798	-9.570073	6.388385
-2.00	-3.692943	3.692943	-6.467857		2.75	-3.610279	-12.125747	6.388385
-2.00	-3.692943	1.387457	-8.773343		2.75	-9.355309	-9.570073	6.388385
-2.00	-3.692943	8.773343	-1.387457		-1.50	-3.610271	-10.421968	8.164998
-2.00	-1.387457	3.692943	-8.773343		-1.50	-3.610279	-8.134968	5.036731
-2.00	-8.773343	3.692943	-1.387457		-1.50	-5.590876	-11.565462	5.036731
-2.00	-8.773343	1.387457	-3.692943		-2.00	-7.220554	-8.337571	5.277413
-2.00	-1.387457	8.773343	-3.692943		-2.00	-3.610275	-6.253180	11.090970
3.00	-10.160800	0.000000	5.080400		-2.00	-5.242477	-9.479614	2.123543
3.00	-5.080400	0.000000	10.160800		-2.00	-3.610271	-12.306677	2.123543
3.00	-10.160800	5.080400	0.000000		-2.00	-9.198616	-9.479614	2.123543
3.00	-5.080400	5.080400	5.080400		-2.00	-8.852759	-7.395217	7.937118
3.00	-5.080400	10.160800	0.000000		-2.00	-7.220554	-10.222279	7.937118
2.75	-9.137099	6.104101	4.056699		-2.00	-5.588348	-7.395217	7.937118
2.75	-9.137099	4.056699	6.104101		3.00	-10.830829	-2.084391	2.895015
2.75	-6.104101	9.137099	4.056699		3.00	-7.220550	0.000000	8.708572
2.75	-4.056699	9.137099	6.104101		2.75	-7.220546	-4.168789	4.089109
2.75	-6.104101	1.023701	6.104101		2.75	-10.830829	-2.084391	9.902684
2.75	-6.104101	4.056699	9.137099		2.75	-8.696073	-3.316893	6.388385
2.75	-4.056699	6.104101	9.137099		2.75	-7.220554	-5.872567	6.388385
-1.50	-8.776493	1.384307	1.384307		2.75	-12.965584	-3.316893	6.388385
-1.50	-1.384307	8.776493	1.384307		-1.50	-7.220546	-4.168789	8.164998
-1.50	-1.384307	1.384307	8.776493		-1.50	-7.220550	0.000000	2.351441
-1.50	-8.776493	3.696093	3.696093		-1.50	-12.460507	-5.312283	5.036731
-1.50	-3.696093	1.384307	6.464707		-1.50	-7.220554	-1.881788	5.036731
-1.50	-6.464707	1.384307	3.696093		-1.50	-9.201151	-5.312283	5.036731
-1.50	-3.696093	8.776493	3.696093		-1.50	-8.850228	-3.227891	10.850289
-1.50	-3.696093	3.696093	8.776493		-1.50	-7.220550	-6.050577	10.850289
-2.00	-3.692943	6.467857	6.467857		-2.00	-10.830829	-2.084391	5.277413
-2.00	-6.467857	3.692943	6.467857		-2.00	-7.220550	0.000000	11.090970
-2.00	-6.467857	6.467857	3.692943		-2.00	-8.852752	-3.226434	2.123543
-2.00	-6.467857	8.773343	1.387457		-2.00	-7.220546	-6.053497	2.123543
-2.00	-6.467857	1.387457	8.773343		-2.00	-12.808891	-3.226434	2.123543
-2.00	-8.773343	6.467857	1.387457		-2.00	-12.463034	-1.142037	7.937118
-2.00	-1.387457	6.467857	8.773343		-2.00	-10.830829	-3.969100	7.937118
-2.00	-8.773343	1.387457	6.467857		-2.00	-9.198623	-1.142037	7.937118
-2.00	-1.387457	8.773343	6.467857		2.75	-2.134759	-9.570073	6.388385
2.75	-1.023701	1.023701	11.184501		2.75	-1.475519	-7.485682	12.201942
-1.50	-1.384307	11.545107	-1.384307		-1.50	-1.629682	-11.565462	5.036731
2.75	-1.023701	11.184501	1.023701		-1.50	-1.980597	-9.481071	10.850289
-1.50	1.384307	-11.545107	-1.384307		-2.00	-1.978066	-9.479614	2.123543
2.75	1.023701	-11.184501	1.023701		-2.00	-1.632209	-7.395217	7.937118
-1.50	1.384307	-1.384307	-11.545107		2.75	-3.610279	-2.084391	9.902684
3.00	0.000000	-10.160800	-5.080400		2.75	-1.475523	-3.316893	6.388385
3.00	0.000000	-5.080400	-10.160800		2.75	-5.745034	-3.316893	6.388385
3.00	5.080400	-5.080400	-5.080400		2.75	-5.085794	-1.232502	12.201942
2.75	9.137099	-1.023701	-1.023701		2.75	-3.610275	-3.788176	12.201942
2.75	1.023701	-9.137099	-1.023701		2.75	-2.134756	-1.232502	12.201942
2.75	1.023701	-1.023701	-9.137099		-1.50	-5.239957	-5.312283	5.036731
2.75	9.137099	-4.056699	-4.056699		-1.50	-1.980600	-5.312283	5.036731
2.75	4.056699	-1.023701	-6.104101		-1.50	-1.629678	-3.227891	10.850289
2.75	6.104101	-1.023701	-4.056699		-1.50	-5.590872	-3.227891	10.850289
2.75	4.056699	-9.137099	-4.056699		-2.00	-5.242484	-1.142037	7.937118
2.75	4.056699	-4.056699	-9.137099		-2.00	-3.610279	-3.969100	7.937118
-1.50	8.776493	-6.464707	-3.696093		-2.00	-1.978073	-1.142037	7.937118
-1.50	8.776493	-3.696093	-6.464707		-1.50	-3.610279	-2.084391	13.978573
-1.50	6.464707	-8.776493	-3.696093		2.75	-3.610271	2.084391	-13.351580
-1.50	3.696093	-8.776493	-6.464707		3.00	-10.830821	2.084391	-2.918560
-1.50	6.464707	-1.384307	-6.464707		2.75	-10.830825	6.253180	-1.724448
-1.50	6.464707	-3.696093	-8.776493		2.75	-10.830821	4.549395	0.574810
-1.50	3.696093	-6.464707	-8.776493		2.75	-12.965581	5.020678	-5.238747
-2.00	6.467857	-3.692943	-3.692943		-1.50	-10.830821	2.084391	-9.275691
-2.00	3.692943	-3.692943	-6.467857		-1.50	-14.441097	2.286994	-0.776843
-2.00	6.467857	-6.467857	-6.467857		-1.50	-12.811418	5.109680	-0.776843
-2.00	3.692943	-1.387457	-8.773343		-1.50	-12.460503	3.025288	-6.590400
-2.00	3.692943	-8.773343	-1.387457		-1.50	-10.830825	0.202603	-6.590400
-2.00	1.387457	-3.692943	-8.773343		-2.00	-10.830821	2.084391	-0.536162
-2.00	8.773343	-3.692943	-1.387457		-2.00	-10.830825	6.253180	-6.349719
-2.00	1.387457	-8.773343	-3.692943		-2.00	-10.830825	4.368471	-3.690014
-2.00	8.773343	-1.387457	-3.692943		-2.00	-12.808895	0.942354	-3.690014
3.00	0.000000	-10.160800	5.080400		2.75	-12.965577	0.851889	0.574810
3.00	5.080400	-10.160800	0.000000		3.00	-3.610275	6.253180	-8.732117
3.00	5.080400	-5.080400	5.080400		2.75	-7.220554	4.168789	-7.538005
3.00	0.000000	-5.080400	10.160800		2.75	-5.085798	2.936287	-11.052304
2.75	9.137099	-6.104101	4.056699		2.75	-3.610279	0.380612	-11.052304
2.75	9.137099	-4.056699	6.104101		2.75	-9.355309	2.936287	-11.052304
2.75	6.104101	-9.137099	4.056699		2.75	-8.696069	5.020678	-5.238747
2.75	6.104101	-1.023701	6.104101		2.75	-7.220550	2.465003	-5.238747
2.75	4.056699	-9.137099	6.104101		2.75	-5.745031	5.020678	-5.238747
2.75	4.056699	-6.104101	9.137099		-1.50	-3.610271	2.084391	-9.275691
2.75	6.104101	-4.056699	9.137099		-1.50	-7.220554	4.168789	-3.462116
-1.50	1.384307	-8.776493	1.384307		-1.50	-8.850225	5.109680	-0.776843
-1.50	8.776493	-1.384307	1.384307		-1.50	-7.220546	2.286994	-0.776843
-1.50	1.384307	-1.384307	8.776493		-1.50	-3.610279	4.371392	-12.403958
-1.50	8.776493	-3.696093	3.696093		-1.50	-5.590876	0.940897	-12.403958
-1.50	3.696093	-1.384307	6.464707		-1.50	-5.239953	3.025288	-6.590400
-1.50	3.696093	-8.776493	3.696093		-1.50	-9.201147	3.025288	-6.590400
-1.50	6.464707	-1.384307	3.696093		-2.00	-7.220554	4.168789	-12.163276
-1.50	3.696093	-3.696093	8.776493		-2.00	-3.610275	6.253180	-6.349719
-2.00	6.467857	-3.692943	6.467857		-2.00	-8.852759	5.111143	-9.503571
-2.00	3.692943	-6.467857	6.467857		-2.00	-7.220554	2.284080	-9.503571
-2.00	6.467857	-6.467857	3.692943		-2.00	-5.588348	5.111143	-9.503571
-2.00	6.467857	-8.773343	1.387457		-2.00	-8.852755	0.942354	-3.690014
-2.00	6.467857	-1.387457	8.773343		2.75	-8.696066	0.851889	0.574810
-2.00	8.773343	-6.467857	1.387457		3.00	-7.220546	8.337571	-2.918560
-2.00	1.387457	-6.467857	8.773343		2.75	-7.220550	12.506360	-1.724448
-2.00	1.387457	-8.773343	6.467857		2.75	-7.220546	10.802574	0.574810
-2.00	8.773343	-1.387457	6.467857		2.75	-7.220554	6.633792	-11.052304
3.00	10.160800	-5.080400	0.000000		2.75	-10.830825	8.718183	-5.238747
2.75	1.023701	-1.023701	11.184501		-1.50	-7.220546	8.337571	-9.275691
2.75	1.023701	1.023701	-11.184501		-1.50	-10.830821	8.540174	-0.776843
3.00	0.000000	10.160800	-5.080400		-1.50	-9.201143	11.362859	-0.776843
3.00	5.080400	0.000000	-10.160800		-1.50	-8.850228	9.278468	-6.590400
3.00	0.000000	5.080400	-10.160800		-1.50	-7.220550	6.455783	-6.590400
3.00	5.080400	5.080400	-5.080400		-2.00	-7.220546	8.337571	-0.536162
3.00	10.160800	0.000000	-5.080400		-2.00	-12.463030	7.195534	-3.690014
2.75	9.137099	4.056699	-6.104101		-2.00	-7.220550	10.621651	-3.690014
2.75	9.137099	6.104101	-4.056699		-2.00	-9.198620	7.195534	-3.690014
2.75	4.056699	9.137099	-6.104101		2.75	-12.306341	7.105069	0.574810
2.75	6.104101	1.023701	-6.104101		2.75	-9.355302	7.105069	0.574810
2.75	6.104101	9.137099	-4.056699		2.75	-2.134759	2.936287	-11.052304
2.75	6.104101	4.056699	-9.137099		2.75	-1.475519	5.020678	-5.238747
2.75	4.056699	6.104101	-9.137099		-1.50	-1.629682	0.940897	-12.403958
-1.50	1.384307	1.384307	-8.776493		-1.50	-1.980597	3.025288	-6.590400
-1.50	8.776493	1.384307	-1.384307		-2.00	-1.632209	5.111143	-9.503571
-1.50	1.384307	8.776493	-1.384307		2.75	-3.610279	10.421968	-7.538005
-1.50	8.776493	3.696093	-3.696093		2.75	-1.475523	9.189467	-11.052304
-1.50	6.464707	1.384307	-3.696093		2.75	-5.085794	11.273858	-5.238747
-1.50	3.696093	8.776493	-3.696093		2.75	-3.610275	8.718183	-5.238747
-1.50	3.696093	1.384307	-6.464707		2.75	-2.134756	11.273858	-5.238747
-1.50	3.696093	3.696093	-8.776493		-1.50	-3.610279	10.421968	-3.462116
-2.00	6.467857	6.467857	-3.692943		-1.50	-5.239950	11.362859	-0.776843
-2.00	3.692943	6.467857	-6.467857		-1.50	-1.980593	11.362859	-0.776843
-2.00	6.467857	3.692943	-6.467857		-1.50	-1.980600	7.194077	-12.403958
-2.00	6.467857	1.387457	-8.773343		-1.50	-1.629678	9.278468	-6.590400
-2.00	6.467857	8.773343	-1.387457		-1.50	-5.590872	9.278468	-6.590400
-2.00	1.387457	6.467857	-8.773343		-2.00	-3.610279	8.537260	-9.503571
-2.00	8.773343	6.467857	-1.387457		-2.00	-5.242480	7.195534	-3.690014
-2.00	8.773343	1.387457	-6.467857		-2.00	-1.978070	7.195534	-3.690014
-2.00	1.387457	8.773343	-6.467857		2.75	-10.830821	2.084391	4.089109
3.00	0.000000	10.160800	5.080400		2.75	-12.306348	2.936287	6.388385
3.00	5.080400	0.000000	10.160800		2.75	-10.830829	0.380612	6.388385
3.00	5.080400	5.080400	5.080400		-1.50	-10.830821	2.084391	8.164998
3.00	5.080400	10.160800	0.000000		-1.50	-10.830825	6.253180	2.351441
3.00	0.000000	5.080400	10.160800		-1.50	-10.830829	4.371392	5.036731
3.00	10.160800	0.000000	5.080400		-1.50	-12.811426	0.940897	5.036731
2.75	1.023701	1.023701	9.137099		-2.00	-12.463027	3.026745	2.123543
2.75	1.023701	9.137099	1.023701		-2.00	-10.830821	0.199683	2.123543
2.75	9.137099	1.023701	1.023701		3.00	-7.220554	4.168789	2.895015
2.75	9.137099	4.056699	4.056699		3.00	-3.610275	6.253180	8.708572
2.75	4.056699	9.137099	4.056699		2.75	-7.220554	4.168789	9.902684
2.75	6.104101	1.023701	4.056699		2.75	-9.355309	2.936287	6.388385
2.75	4.056699	1.023701	6.104101		2.75	-7.220550	2.465003	12.201942
2.75	4.056699	4.056699	9.137099		2.75	-5.745031	5.020678	12.201942
-1.50	8.776493	3.696093	6.464707		-1.50	-8.850232	0.940897	5.036731
-1.50	8.776493	6.464707	3.696093		-1.50	-5.239953	3.025288	10.850289
-1.50	6.464707	1.384307	6.464707		-1.50	-3.610275	0.202603	10.850289
-1.50	3.696093	8.776493	6.464707		-1.50	-9.201147	3.025288	10.850289
-1.50	6.464707	8.776493	3.696093		-2.00	-7.220554	4.168789	5.277413
-1.50	3.696093	6.464707	8.776493		-2.00	-3.610275	6.253180	11.090970
-1.50	6.464707	3.696093	8.776493		-2.00	-9.198616	3.026745	2.123543
-2.00	6.467857	6.467857	6.467857		-2.00	-8.852759	5.111143	7.937118
-2.00	3.692943	3.692943	6.467857		-2.00	-7.220554	2.284080	7.937118
-2.00	6.467857	3.692943	3.692943		-2.00	-5.588348	5.111143	7.937118
-2.00	3.692943	8.773343	1.387457		2.75	-7.220546	8.337571	4.089109
-2.00	3.692943	1.387457	8.773343		2.75	-8.696073	9.189467	6.388385
-2.00	8.773343	3.692943	1.387457		2.75	-7.220554	6.633792	6.388385
-2.00	1.387457	3.692943	8.773343		-1.50	-7.220546	8.337571	8.164998
-2.00	8.773343	1.387457	3.692943		-1.50	-7.220550	12.506360	2.351441
-2.00	1.387457	8.773343	3.692943		-1.50	-7.220554	10.624571	5.036731
3.00	10.160800	5.080400	0.000000		-1.50	-9.201151	7.194077	5.036731
-1.50	1.384307	1.384307	11.545107		-1.50	-7.220550	6.455783	10.850289
2.75	1.023701	11.184501	-1.023701		-2.00	-8.852752	9.279925	2.123543
-1.50	1.384307	11.545107	1.384307		-2.00	-7.220546	6.452863	2.123543
-1.50	11.545107	-1.384307	-1.384307		2.75	-1.475519	5.020678	12.201942
2.75	11.184501	-1.023701	1.023701		-1.50	-1.980597	3.025288	10.850289
2.75	11.184501	1.023701	-1.023701		-2.00	-1.632209	5.111143	7.937118
-1.50	11.545107	1.384307	1.384307		-2.00	-1.632205	0.942354	13.750675
2.99703248	-35.562800	-35.562800	-35.562800		3.00	-3.610279	10.421968	2.895015
2.74760876	-31.506101	-31.506101	-31.506101		2.75	-3.610279	10.421968	9.902684
2.74684591	-39.619499	-39.619499	-31.506101		2.75	-1.475523	9.189467	6.388385
2.74684591	-39.619499	-31.506101	-39.619499		2.75	-5.745034	9.189467	6.388385
2.74684591	-31.506101	-39.619499	-39.619499		-1.50	-5.239957	7.194077	5.036731
2.74710713	-31.506101	-36.586501	-36.586501		-1.50	-1.980600	7.194077	5.036731
2.74686231	-39.619499	-34.539099	-36.586501		-1.50	-1.629678	9.278468	10.850289
2.74686231	-39.619499	-36.586501	-34.539099		-2.00	-3.610279	10.421968	5.277413
2.74729909	-31.506101	-34.539099	-34.539099		-2.00	-1.632202	9.279925	2.123543
2.74710713	-36.586501	-31.506101	-36.586501		-2.00	-5.588341	9.279925	2.123543
2.74686231	-34.539099	-39.619499	-36.586501		-2.00	-5.242484	11.364323	7.937118
2.74729909	-34.539099	-31.506101	-34.539099		-2.00	-3.610279	8.537260	7.937118
2.74686231	-36.586501	-39.619499	-34.539099		-2.00	-1.978073	11.364323	7.937118
2.74710713	-36.586501	-36.586501	-31.506101		-2.00	-3.610271	12.706042	2.123543
2.74729909	-34.539099	-34.539099	-31.506101		-1.50	-3.610275	12.708963	-6.590400
2.74686231	-34.539099	-36.586501	-39.619499		2.75	-5.745027	13.358249	0.574810
2.74686231	-36.586501	-34.539099	-39.619499		-2.00	-1.632205	13.448714	-3.690014
-1.50338624	-39.258893	-39.258893	-39.258893		2.75	-1.475516	13.358249	0.574810
-1.50283168	-31.866707	-31.866707	-39.258893		2.75	-3.610279	12.886972	6.388385
-1.50283168	-31.866707	-39.258893	-31.866707		-1.50	-1.629682	13.447257	5.036731
-1.50283168	-39.258893	-31.866707	-31.866707		2.75	0.000000	-12.506360	-1.724448
-1.50301601	-39.258893	-34.178493	-34.178493		2.75	0.000004	-14.210145	0.574810
-1.50281604	-31.866707	-36.947107	-34.178493		-2.00	0.000000	-12.506360	-6.349719
-1.50281604	-31.866707	-34.178493	-36.947107		-2.00	0.000000	-14.391068	-3.690014
-1.50322365	-39.258893	-36.947107	-36.947107		2.75	7.220550	-12.506360	-1.724448
-1.50301601	-34.178493	-39.258893	-34.178493		2.75	2.134756	-13.738861	-5.238747
-1.50281604	-36.947107	-31.866707	-34.178493		-1.50	1.980600	-13.649860	-0.776843
-1.50322365	-36.947107	-39.258893	-36.947107		-1.50	5.239957	-13.649860	-0.776843
-1.50281604	-34.178493	-31.866707	-36.947107		-1.50	0.000000	-12.506360	2.351441
-1.50301601	-34.178493	-34.178493	-39.258893		-1.50	7.220550	-12.506360	2.351441
-1.50322365	-36.947107	-36.947107	-39.258893		2.75	0.000004	-4.168789	-13.351580
-1.50281604	-36.947107	-34.178493	-31.866707		3.00	3.610279	-10.421968	-2.918560
-1.50281604	-34.178493	-36.947107	-31.866707		3.00	3.610275	-6.253180	-8.732117
-2.00278629	-34.175343	-34.175343	-34.175343		2.75	-0.000004	-8.337571	-7.538005
-2.00302771	-36.950257	-36.950257	-34.175343		2.75	2.134752	-9.570073	-11.052304
-2.00302771	-36.950257	-34.175343	-36.950257		2.75	0.000000	-10.041356	-5.238747
-2.00302771	-34.175343	-36.950257	-36.950257		2.75	1.475519	-7.485682	-5.238747
-2.00321326	-34.175343	-39.255743	-39.255743		-1.50	3.610279	-10.421968	-9.275691
-2.00304121	-36.950257	-31.869857	-39.255743		-1.50	-0.000004	-8.337571	-3.462116
-2.00304121	-36.950257	-39.255743	-31.869857		-1.50	0.000004	-10.219365	-0.776843
-2.00256977	-34.175343	-31.869857	-31.869857		-1.50	1.980597	-9.481071	-6.590400
-2.00321326	-39.255743	-34.175343	-39.255743		-1.50	3.610275	-12.303757	-6.590400
-2.00304121	-31.869857	-36.950257	-39.255743		-2.00	3.610279	-10.421968	-0.536162
-2.00256977	-31.869857	-34.175343	-31.869857		-2.00	-0.000004	-8.337571	-12.163276
-2.00304121	-39.255743	-36.950257	-31.869857		-2.00	3.610275	-6.253180	-6.349719
-2.00321326	-39.255743	-39.255743	-34.175343		-2.00	-0.000004	-10.222279	-9.503571
-2.00256977	-31.869857	-31.869857	-34.175343		-2.00	1.632202	-7.395217	-9.503571
-2.00304121	-31.869857	-39.255743	-36.950257		-2.00	3.610275	-8.137888	-3.690014
-2.00304121	-39.255743	-31.869857	-36.950257		-2.00	1.632205	-11.564005	-3.690014
2.99700165	-40.643200	-35.562800	-30.482400		2.75	1.475523	-11.654470	0.574810
2.99744739	-35.562800	-35.562800	-25.402000		3.00	0.000000	0.000000	-8.732117
2.74813734	-31.506101	-31.506101	-21.345301		2.75	-0.000004	-5.872567	-11.052304
2.74715001	-39.619499	-39.619499	-21.345301		-1.50	0.000004	-4.168789	-9.275691
2.74726223	-39.619499	-31.506101	-29.458699		-1.50	-0.000004	-1.881788	-12.403958
2.74726223	-31.506101	-39.619499	-29.458699		-1.50	0.000000	-6.050577	-6.590400
2.74756386	-31.506101	-36.586501	-26.425701		2.75	7.220546	-8.337571	-7.538005
2.74724058	-39.619499	-34.539099	-26.425701		2.75	10.830825	-6.253180	-1.724448
2.74721186	-39.619499	-36.586501	-24.378299		2.75	10.830829	-7.956965	0.574810
2.74778447	-31.506101	-34.539099	-24.378299		2.75	5.745031	-7.485682	-5.238747
2.74756386	-36.586501	-31.506101	-26.425701		2.75	7.220550	-10.041356	-5.238747
2.74724058	-34.539099	-39.619499	-26.425701		2.75	8.696069	-7.485682	-5.238747
2.74778447	-34.539099	-31.506101	-24.378299		-1.50	7.220546	-8.337571	-3.462116
2.74721186	-36.586501	-39.619499	-24.378299		-1.50	7.220554	-10.219365	-0.776843
2.74747756	-36.586501	-36.586501	-21.345301		-1.50	8.850232	-7.396680	-0.776843
2.74772493	-34.539099	-34.539099	-21.345301		-1.50	9.201147	-9.481071	-6.590400
2.74728411	-34.539099	-36.586501	-29.458699		-1.50	5.239953	-9.481071	-6.590400
2.74728411	-36.586501	-34.539099	-29.458699		-2.00	10.830825	-6.253180	-6.349719
-1.50304584	-39.258893	-39.258893	-29.098093		-2.00	5.588341	-7.395217	-9.503571
-1.50230379	-31.866707	-31.866707	-29.098093		-2.00	5.588345	-11.564005	-3.690014
-1.50243790	-31.866707	-39.258893	-21.705907		-2.00	10.830825	-8.137888	-3.690014
-1.50243790	-39.258893	-31.866707	-21.705907		2.75	5.745034	-11.654470	0.574810
-1.50263757	-39.258893	-34.178493	-24.017693		2.75	8.696073	-11.654470	0.574810
-1.50237641	-31.866707	-36.947107	-24.017693		3.00	7.220554	-4.168789	-2.918560
-1.50232553	-31.866707	-34.178493	-26.786307		3.00	7.220550	0.000000	-8.732117
-1.50286556	-39.258893	-36.947107	-26.786307		2.75	7.220550	0.000000	-1.724448
-1.50263758	-34.178493	-39.258893	-24.017693		2.75	7.220554	-1.703785	0.574810
-1.50237640	-36.947107	-31.866707	-24.017693		2.75	5.745027	-3.316893	-11.052304
-1.50286556	-36.947107	-39.258893	-26.786307		2.75	7.220546	-5.872567	-11.052304
-1.50232553	-34.178493	-31.866707	-26.786307		2.75	1.475516	-3.316893	-11.052304
-1.50255765	-34.178493	-34.178493	-29.098093		-1.50	7.220554	-4.168789	-9.275691
-1.50283478	-36.947107	-36.947107	-29.098093		-1.50	1.980593	-5.312283	-12.403958
-1.50241778	-36.947107	-34.178493	-21.705907		-1.50	7.220546	-1.881788	-12.403958
-1.50241778	-34.178493	-36.947107	-21.705907		-1.50	5.239950	-5.312283	-12.403958
-2.00233701	-34.175343	-34.175343	-24.014543		-1.50	7.220550	-6.050577	-6.590400
-2.00265270	-36.950257	-36.950257	-24.014543		-2.00	7.220554	-4.168789	-0.536162
-2.00260995	-36.950257	-34.175343	-26.789457		-2.00	3.610271	-2.084391	-12.163276
-2.00260995	-34.175343	-36.950257	-26.789457		-2.00	7.220550	0.000000	-6.349719
-2.00282116	-34.175343	-39.255743	-29.094943		-2.00	1.978066	-1.142037	-9.503571
-2.00259182	-36.950257	-31.869857	-29.094943		-2.00	3.610271	-3.969100	-9.503571
-2.00270432	-36.950257	-39.255743	-21.709057		-2.00	5.242477	-1.142037	-9.503571
-2.00209473	-34.175343	-31.869857	-21.709057		-2.00	7.220550	-1.884708	-3.690014
-2.00282116	-39.255743	-34.175343	-29.094943		-1.50	12.811426	-7.396680	-0.776843
-2.00259182	-31.869857	-36.950257	-29.094943		2.75	10.830821	-2.084391	-7.538005
-2.00209473	-31.869857	-34.175343	-21.709057		2.75	14.441100	0.000000	-1.724448
-2.00270432	-39.255743	-36.950257	-21.709057		2.75	14.441104	-1.703785	0.574810
-2.00288860	-39.255743	-39.255743	-24.014543		2.75	8.696066	-3.316893	-11.052304
-2.00204452	-31.869857	-31.869857	-24.014543		2.75	9.355306	-1.232502	-5.238747
-2.00262778	-31.869857	-39.255743	-26.789457		2.75	10.830825	-3.788176	-5.238747
-2.00262778	-39.255743	-31.869857	-26.789457		2.75	12.306344	-1.232502	-5.238747
2.99732866	-40.643200	-35.562800	-20.321600		-1.50	10.830821	-2.084391	-3.462116
2.99779279	-35.562800	-35.562800	-15.241200		-1.50	9.201151	-1.143500	-0.776843
2.74854603	-31.506101	-31.506101	-11.184501		-1.50	10.830829	-3.966186	-0.776843
2.74736735	-39.619499	-39.619499	-11.184501		-1.50	12.460507	-1.143500	-0.776843
2.74763912	-39.619499	-31.506101	-19.297899		-1.50	12.811422	-3.227891	-6.590400
2.74763911	-31.506101	-39.619499	-19.297899		-1.50	8.850228	-3.227891	-6.590400
2.74795991	-31.506101	-36.586501	-16.264901		-2.00	9.198616	-1.142037	-9.503571
2.74755796	-39.619499	-34.539099	-16.264901		-2.00	9.198620	-5.310826	-3.690014
2.74748837	-39.619499	-36.586501	-14.217499		-2.00	12.463030	-5.310826	-3.690014
2.74818956	-31.506101	-34.539099	-14.217499		2.75	9.355309	-5.401290	0.574810
2.74795992	-36.586501	-31.506101	-16.264901		2.75	12.306348	-5.401290	0.574810
2.74755795	-34.539099	-39.619499	-16.264901		3.00	-0.000004	-8.337571	2.895015
2.74818957	-34.539099	-31.506101	-14.217499		3.00	3.610275	-6.253180	8.708572
2.74748837	-36.586501	-39.619499	-14.217499		2.75	3.610279	-10.421968	4.089109
2.74774873	-36.586501	-36.586501	-11.184501		2.75	-0.000004	-8.337571	9.902684
2.74804280	-34.539099	-34.539099	-11.184501		2.75	2.134752	-9.570073	6.388385
2.74766682	-34.539099	-36.586501	-19.297899		2.75	3.610271	-12.125747	6.388385
2.74766682	-36.586501	-34.539099	-19.297899		2.75	1.475519	-7.485682	12.201942
-1.50275020	-39.258893	-39.258893	-18.937293		-1.50	3.610279	-10.421968	8.164998
-1.50180505	-31.866707	-31.866707	-18.937293		-1.50	3.610271	-8.134968	5.036731
-1.50214371	-31.866707	-39.258893	-11.545107		-1.50	1.629675	-11.565462	5.036731
-1.50214369	-39.258893	-31.866707	-11.545107		-1.50	1.980597	-9.481071	10.850289
-1.50233742	-39.258893	-34.178493	-13.856893		-2.00	-0.000004	-8.337571	5.277413
-1.50201929	-31.866707	-36.947107	-13.856893		-2.00	3.610275	-6.253180	11.090970
-1.50189076	-31.866707	-34.178493	-16.625507		-2.00	1.978073	-9.479614	2.123543
-1.50256548	-39.258893	-36.947107	-16.625507		-2.00	3.610279	-12.306677	2.123543
-1.50233744	-34.178493	-39.258893	-13.856893		-2.00	-0.000004	-10.222279	7.937118
-1.50201927	-36.947107	-31.866707	-13.856893		-2.00	1.632202	-7.395217	7.937118
-1.50256548	-36.947107	-39.258893	-16.625507		3.00	0.000000	0.000000	8.708572
-1.50189076	-34.178493	-31.866707	-16.625507		2.75	-0.000004	-5.872567	6.388385
-1.50213767	-34.178493	-34.178493	-18.937293		-1.50	0.000004	-4.168789	8.164998
-1.50248944	-36.947107	-36.947107	-18.937293		-1.50	0.000000	-6.050577	10.850289
-1.50211987	-36.947107	-34.178493	-11.545107		-2.00	0.000000	0.000000	11.090970
-1.50211988	-34.178493	-36.947107	-11.545107		-2.00	0.000000	-1.884708	13.750675
-2.00197079	-34.175343	-34.175343	-13.853743		3.00	7.220546	-8.337571	2.895015
-2.00235575	-36.950257	-36.950257	-13.853743		2.75	7.220546	-8.337571	9.902684
-2.00225076	-36.950257	-34.175343	-16.628657		2.75	9.355302	-9.570073	6.388385
-2.00225076	-34.175343	-36.950257	-16.628657		2.75	5.085791	-9.570073	6.388385
-2.00247243	-34.175343	-39.255743	-18.934143		-1.50	10.830825	-6.253180	2.351441
-2.00218167	-36.950257	-31.869857	-18.934143		-1.50	5.590868	-11.565462	5.036731
-2.00245786	-36.950257	-39.255743	-11.548257		-1.50	10.830821	-8.134968	5.036731
-2.00172961	-34.175343	-31.869857	-11.548257		-2.00	7.220546	-8.337571	5.277413
-2.00247242	-39.255743	-34.175343	-18.934143		-2.00	9.198623	-9.479614	2.123543
-2.00218168	-31.869857	-36.950257	-18.934143		-2.00	5.242484	-9.479614	2.123543
-2.00172962	-31.869857	-34.175343	-11.548257		-2.00	5.588341	-7.395217	7.937118
-2.00245785	-39.255743	-36.950257	-11.548257		-2.00	7.220546	-10.222279	7.937118
-2.00263664	-39.255743	-39.255743	-13.853743		-2.00	8.852752	-7.395217	7.937118
-2.00160385	-31.869857	-31.869857	-13.853743		3.00	7.220550	0.000000	8.708572
-2.00227289	-31.869857	-39.255743	-16.628657		2.75	7.220554	-4.168789	4.089109
-2.00227287	-39.255743	-31.869857	-16.628657		2.75	3.610271	-2.084391	9.902684
2.99755649	-40.643200	-35.562800	-10.160800		2.75	5.745027	-3.316893	6.388385
2.99798213	-35.562800	-35.562800	-5.080400		2.75	7.220546	-5.872567	6.388385
2.74869557	-31.506101	-31.506101	-1.023701		2.75	1.475516	-3.316893	6.388385
2.74744669	-39.619499	-39.619499	-1.023701		2.75	2.134756	-1.232502	12.201942
2.74789621	-39.619499	-31.506101	-9.137099		2.75	3.610275	-3.788176	12.201942
2.74789617	-31.506101	-39.619499	-9.137099		2.75	5.085794	-1.232502	12.201942
2.74819432	-31.506101	-36.586501	-6.104101		-1.50	7.220554	-4.168789	8.164998
2.74774210	-39.619499	-34.539099	-6.104101		-1.50	7.220550	0.000000	2.351441
2.74762727	-39.619499	-36.586501	-4.056699		-1.50	1.980593	-5.312283	5.036731
2.74839801	-31.506101	-34.539099	-4.056699		-1.50	7.220546	-1.881788	5.036731
2.74819435	-36.586501	-31.506101	-6.104101		-1.50	5.239950	-5.312283	5.036731
2.74774207	-34.539099	-39.619499	-6.104101		-1.50	5.590872	-3.227891	10.850289
2.74839804	-34.539099	-31.506101	-4.056699		-1.50	7.220550	-6.050577	10.850289
2.74762726	-36.586501	-39.619499	-4.056699		-1.50	1.629678	-3.227891	10.850289
2.74784773	-36.586501	-36.586501	-1.023701		-2.00	7.220550	0.000000	11.090970
2.74815890	-34.539099	-34.539099	-1.023701		-2.00	7.220554	-6.053497	2.123543
2.74792815	-34.539099	-36.586501	-9.137099		-2.00	1.978066	-1.142037	7.937118
2.74792816	-36.586501	-34.539099	-9.137099		-2.00	3.610271	-3.969100	7.937118
-1.50255671	-39.258893	-39.258893	-8.776493		-2.00	5.242477	-1.142037	7.937118
-1.50145745	-31.866707	-31.866707	-8.776493		3.00	10.830821	-2.084391	2.895015
-1.50203050	-31.866707	-39.258893	-1.384307		2.75	10.830821	-2.084391	9.902684
-1.50203044	-39.258893	-31.866707	-1.384307		2.75	12.965577	-3.316893	6.388385
-1.50219023	-39.258893	-34.178493	-3.696093		2.75	8.696066	-3.316893	6.388385
-1.50184240	-31.866707	-36.947107	-3.696093		-1.50	14.441100	0.000000	2.351441
-1.50162555	-31.866707	-34.178493	-6.464707		-1.50	9.201143	-5.312283	5.036731
-1.50238873	-39.258893	-36.947107	-6.464707		-1.50	12.460500	-5.312283	5.036731
-1.50219026	-34.178493	-39.258893	-3.696093		-1.50	8.850228	-3.227891	10.850289
-1.50184236	-36.947107	-31.866707	-3.696093		-2.00	10.830821	-2.084391	5.277413
-1.50238874	-36.947107	-39.258893	-6.464707		-2.00	12.808898	-3.226434	2.123543
-1.50162553	-34.178493	-31.866707	-6.464707		-2.00	8.852759	-3.226434	2.123543
-1.50185184	-34.178493	-34.178493	-8.776493		-2.00	9.198616	-1.142037	7.937118
-1.50225978	-36.947107	-36.947107	-8.776493		-2.00	10.830821	-3.969100	7.937118
-1.50200537	-36.947107	-34.178493	-1.384307		-2.00	12.463027	-1.142037	7.937118
-1.50200540	-34.178493	-36.947107	-1.384307		-1.50	3.610271	-2.084391	13.978573
-2.00178928	-34.175343	-34.175343	-3.692943		2.75	3.610279	2.084391	-13.351580
-2.00221032	-36.950257	-36.950257	-3.692943		3.00	3.610275	6.253180	-8.732117
-2.00203582	-36.950257	-34.175343	-6.467857		2.75	-0.000004	4.168789	-7.538005
-2.00203583	-34.175343	-36.950257	-6.467857		2.75	2.134752	2.936287	-11.052304
-2.00224025	-34.175343	-39.255743	-8.773343		2.75	3.610271	0.380612	-11.052304
-2.00190330	-36.950257	-31.869857	-8.773343		2.75	1.475519	5.020678	-5.238747
-2.00236330	-36.950257	-39.255743	-1.387457		-1.50	3.610279	2.084391	-9.275691
-2.00158879	-34.175343	-31.869857	-1.387457		-1.50	3.610271	4.371392	-12.403958
-2.00224023	-39.255743	-34.175343	-8.773343		-1.50	1.629675	0.940897	-12.403958
-2.00190333	-31.869857	-36.950257	-8.773343		-1.50	1.980597	3.025288	-6.590400
-2.00158882	-31.869857	-34.175343	-1.387457		-2.00	-0.000004	4.168789	-12.163276
-2.00236328	-39.255743	-36.950257	-1.387457		-2.00	3.610275	6.253180	-6.349719
-2.00251421	-39.255743	-39.255743	-3.692943		-2.00	-0.000004	2.284080	-9.503571
-2.00138264	-31.869857	-31.869857	-3.692943		-2.00	1.632202	5.111143	-9.503571
-2.00206062	-31.869857	-39.255743	-6.467857		3.00	0.000004	8.337571	-2.918560
-2.00206057	-39.255743	-31.869857	-6.467857		2.75	0.000000	12.506360	-1.724448
2.99762689	-40.643200	-35.562800	0.000000		2.75	0.000004	10.802574	0.574810
2.99795688	-35.562800	-35.562800	5.080400		2.75	-0.000004	6.633792	-11.052304
2.99752204	-40.643200	-35.562800	10.160800		-1.50	0.000004	8.337571	-9.275691
2.74853046	-31.506101	-31.506101	9.137099		-1.50	0.000000	6.455783	-6.590400
2.74736858	-39.619499	-39.619499	9.137099		-2.00	0.000000	12.506360	-6.349719
2.74795866	-39.619499	-31.506101	1.023701		-2.00	0.000000	10.621651	-3.690014
2.74795858	-31.506101	-39.619499	1.023701		3.00	10.830829	2.084391	-2.918560
2.74818964	-31.506101	-36.586501	4.056699		2.75	7.220546	4.168789	-7.538005
2.74774078	-39.619499	-34.539099	4.056699		2.75	10.830825	6.253180	-1.724448
2.74759068	-39.619499	-36.586501	6.104101		2.75	10.830829	4.549395	0.574810
2.74833601	-31.506101	-34.539099	6.104101		2.75	9.355302	2.936287	-11.052304
2.74818971	-36.586501	-31.506101	4.056699		2.75	5.085791	2.936287	-11.052304
2.74774073	-34.539099	-39.619499	4.056699		2.75	5.745031	5.020678	-5.238747
2.74833607	-34.539099	-31.506101	6.104101		2.75	7.220550	2.465003	-5.238747
2.74759065	-36.586501	-39.619499	6.104101		2.75	8.696069	5.020678	-5.238747
2.74774645	-36.586501	-36.586501	9.137099		-1.50	10.830829	2.084391	-9.275691
2.74803667	-34.539099	-34.539099	9.137099		-1.50	7.220546	4.168789	-3.462116
2.74799128	-34.539099	-36.586501	1.023701		-1.50	7.220554	2.286994	-0.776843
2.74799131	-36.586501	-34.539099	1.023701		-1.50	8.850232	5.109680	-0.776843
-1.50251361	-39.258893	-39.258893	1.384307		-1.50	5.590868	0.940897	-12.403958
-1.50138487	-31.866707	-31.866707	1.384307		-1.50	9.201147	3.025288	-6.590400
-1.50213221	-31.866707	-39.258893	8.776493		-1.50	10.830825	0.202603	-6.590400
-1.50213211	-39.258893	-31.866707	8.776493		-1.50	5.239953	3.025288	-6.590400
-1.50223883	-39.258893	-34.178493	6.464707		-2.00	10.830829	2.084391	-0.536162
-1.50190374	-31.866707	-36.947107	6.464707		-2.00	7.220546	4.168789	-12.163276
-1.50162231	-31.866707	-34.178493	3.696093		-2.00	10.830825	6.253180	-6.349719
-1.50238305	-39.258893	-36.947107	3.696093		-2.00	5.588341	5.111143	-9.503571
-1.50223889	-34.178493	-39.258893	6.464707		-2.00	7.220546	2.284080	-9.503571
-1.50190366	-36.947107	-31.866707	6.464707		-2.00	8.852752	5.111143	-9.503571
-1.50238307	-36.947107	-39.258893	3.696093		-2.00	10.830825	4.368471	-3.690014
-1.50162227	-34.178493	-31.866707	3.696093		-2.00	8.852755	0.942354	-3.690014
-1.50179072	-34.178493	-34.178493	1.384307		2.75	8.696073	0.851889	0.574810
-1.50220950	-36.947107	-36.947107	1.384307		3.00	7.220554	8.337571	-2.918560
-1.50210879	-36.947107	-34.178493	8.776493		2.75	3.610271	10.421968	-7.538005
-1.50210883	-34.178493	-36.947107	8.776493		2.75	7.220550	12.506360	-1.724448
-2.00185294	-34.175343	-34.175343	6.467857		2.75	7.220554	10.802574	0.574810
-2.00225841	-36.950257	-36.950257	6.467857		2.75	7.220546	6.633792	-11.052304
-2.00203079	-36.950257	-34.175343	3.692943		2.75	1.475516	9.189467	-11.052304
-2.00203082	-34.175343	-36.950257	3.692943		2.75	2.134756	11.273858	-5.238747
-2.00218944	-34.175343	-39.255743	1.387457		2.75	3.610275	8.718183	-5.238747
-2.00184351	-36.950257	-31.869857	1.387457		2.75	5.085794	11.273858	-5.238747
-2.00244577	-36.950257	-39.255743	8.773343		-1.50	7.220554	8.337571	-9.275691
-2.00172082	-34.175343	-31.869857	8.773343		-1.50	3.610271	10.421968	-3.462116
-2.00218940	-39.255743	-34.175343	1.387457		-1.50	1.980600	11.362859	-0.776843
-2.00184357	-31.869857	-36.950257	1.387457		-1.50	5.239957	11.362859	-0.776843
-2.00172086	-31.869857	-34.175343	8.773343		-1.50	1.980593	7.194077	-12.403958
-2.00244574	-39.255743	-36.950257	8.773343		-1.50	5.590872	9.278468	-6.590400
-2.00255293	-39.255743	-39.255743	6.467857		-1.50	7.220550	6.455783	-6.590400
-2.00146454	-31.869857	-31.869857	6.467857		-1.50	1.629678	9.278468	-6.590400
-2.00205534	-31.869857	-39.255743	3.692943		-2.00	7.220554	8.337571	-0.536162
-2.00205525	-39.255743	-31.869857	3.692943		-2.00	3.610271	8.537260	-9.503571
2.99773173	-35.562800	-35.562800	15.241200		-2.00	1.978070	7.195534	-3.690014
2.99727627	-40.643200	-35.562800	20.321600		-2.00	7.220550	10.621651	-3.690014
2.74813048	-31.506101	-31.506101	19.297899		-2.00	5.242480	7.195534	-3.690014
2.74715768	-39.619499	-39.619499	19.297899		2.75	12.965581	5.020678	-5.238747
2.74781007	-39.619499	-31.506101	11.184501		-1.50	12.811426	5.109680	-0.776843
2.74780995	-31.506101	-39.619499	11.184501		-1.50	14.441104	2.286994	-0.776843
2.74795489	-31.506101	-36.586501	14.217499		-1.50	12.460503	3.025288	-6.590400
2.74755897	-39.619499	-34.539099	14.217499		-2.00	12.808895	0.942354	-3.690014
2.74739371	-39.619499	-36.586501	16.264901		2.75	12.965584	0.851889	0.574810
2.74803697	-31.506101	-34.539099	16.264901		2.75	10.830825	8.718183	-5.238747
2.74795499	-36.586501	-31.506101	14.217499		-1.50	9.201151	11.362859	-0.776843
2.74755891	-34.539099	-39.619499	14.217499		-1.50	10.830829	8.540174	-0.776843
2.74803704	-34.539099	-31.506101	16.264901		-1.50	8.850228	9.278468	-6.590400
2.74739367	-36.586501	-39.619499	16.264901		-2.00	9.198620	7.195534	-3.690014
2.74748210	-36.586501	-36.586501	19.297899		-2.00	12.463030	7.195534	-3.690014
2.74772607	-34.539099	-34.539099	19.297899		2.75	9.355309	7.105069	0.574810
2.74783961	-34.539099	-36.586501	11.184501		2.75	12.306348	7.105069	0.574810
2.74783964	-36.586501	-34.539099	11.184501		3.00	3.610275	6.253180	8.708572
-1.50263015	-39.258893	-39.258893	11.545107		2.75	-0.000004	4.168789	9.902684
-1.50160863	-31.866707	-31.866707	11.545107		2.75	0.000000	2.465003	12.201942
-1.50240928	-31.866707	-39.258893	18.937293		2.75	1.475519	5.020678	12.201942
-1.50240917	-39.258893	-31.866707	18.937293		-1.50	1.980597	3.025288	10.850289
-1.50246264	-39.258893	-34.178493	16.625507		-1.50	3.610275	0.202603	10.850289
-1.50217393	-31.866707	-36.947107	16.625507		-2.00	3.610275	6.253180	11.090970
-1.50187368	-31.866707	-34.178493	13.856893		-2.00	1.632202	5.111143	7.937118
-1.50254621	-39.258893	-36.947107	13.856893		-2.00	1.632205	0.942354	13.750675
-1.50246271	-34.178493	-39.258893	16.625507		2.75	0.000004	8.337571	4.089109
-1.50217383	-36.947107	-31.866707	16.625507		2.75	-0.000004	6.633792	6.388385
-1.50254623	-36.947107	-39.258893	13.856893		-1.50	0.000004	8.337571	8.164998
-1.50187363	-34.178493	-31.866707	13.856893		-1.50	0.000000	12.506360	2.351441
-1.50197054	-34.178493	-34.178493	11.545107		-1.50	-0.000004	10.624571	5.036731
-1.50235044	-36.947107	-36.947107	11.545107		-1.50	0.000000	6.455783	10.850289
-1.50238956	-36.947107	-34.178493	18.937293		3.00	7.220546	4.168789	2.895015
-1.50238960	-34.178493	-36.947107	18.937293		2.75	10.830829	2.084391	4.089109
-2.00213074	-34.175343	-34.175343	16.628657		2.75	7.220546	4.168789	9.902684
-2.00247978	-36.950257	-36.950257	16.628657		2.75	9.355302	2.936287	6.388385
-2.00223165	-36.950257	-34.175343	13.853743		2.75	10.830821	0.380612	6.388385
-2.00223170	-34.175343	-36.950257	13.853743		2.75	5.745031	5.020678	12.201942
-2.00233211	-34.175343	-39.255743	11.548257		2.75	7.220550	2.465003	12.201942
-2.00201804	-36.950257	-31.869857	11.548257		-1.50	10.830829	2.084391	8.164998
-2.00267684	-36.950257	-39.255743	18.934143		-1.50	10.830825	6.253180	2.351441
-2.00206625	-34.175343	-31.869857	18.934143		-1.50	10.830821	4.371392	5.036731
-2.00233204	-39.255743	-34.175343	11.548257		-1.50	8.850225	0.940897	5.036731
-2.00201813	-31.869857	-36.950257	11.548257		-1.50	9.201147	3.025288	10.850289
-2.00206631	-31.869857	-34.175343	18.934143		-1.50	5.239953	3.025288	10.850289
-2.00267682	-39.255743	-36.950257	18.934143		-2.00	7.220546	4.168789	5.277413
-2.00273827	-39.255743	-39.255743	16.628657		-2.00	9.198623	3.026745	2.123543
-2.00180413	-31.869857	-31.869857	16.628657		-2.00	10.830829	0.199683	2.123543
-2.00225332	-31.869857	-39.255743	13.853743		-2.00	5.588341	5.111143	7.937118
-2.00225320	-39.255743	-31.869857	13.853743		-2.00	7.220546	2.284080	7.937118
2.99737848	-35.562800	-35.562800	25.402000		-2.00	8.852752	5.111143	7.937118
2.99694949	-40.643200	-35.562800	30.482400		3.00	3.610271	10.421968	2.895015
2.74762556	-31.506101	-31.506101	29.458699		2.75	7.220554	8.337571	4.089109
2.74686434	-39.619499	-39.619499	29.458699		2.75	3.610271	10.421968	9.902684
2.74750349	-39.619499	-31.506101	21.345301		2.75	5.745027	9.189467	6.388385
2.74750337	-31.506101	-39.619499	21.345301		2.75	7.220546	6.633792	6.388385
2.74757274	-31.506101	-36.586501	24.378299		2.75	1.475516	9.189467	6.388385
2.74725230	-39.619499	-34.539099	24.378299		-1.50	7.220554	8.337571	8.164998
2.74709083	-39.619499	-36.586501	26.425701		-1.50	7.220550	12.506360	2.351441
2.74760397	-31.506101	-34.539099	26.425701		-1.50	1.980593	7.194077	5.036731
2.74757284	-36.586501	-31.506101	24.378299		-1.50	7.220546	10.624571	5.036731
2.74725223	-34.539099	-39.619499	24.378299		-1.50	5.239950	7.194077	5.036731
2.74760403	-34.539099	-31.506101	26.425701		-1.50	7.220550	6.455783	10.850289
2.74709080	-36.586501	-39.619499	26.425701		-1.50	1.629678	9.278468	10.850289
2.74712543	-36.586501	-36.586501	29.458699		-2.00	3.610271	10.421968	5.277413
2.74731701	-34.539099	-34.539099	29.458699		-2.00	5.588348	9.279925	2.123543
2.74752785	-34.539099	-36.586501	21.345301		-2.00	7.220554	6.452863	2.123543
2.74752789	-36.586501	-34.539099	21.345301		-2.00	1.632209	9.279925	2.123543
-1.50287151	-39.258893	-39.258893	21.705907		-2.00	1.978066	11.364323	7.937118
-1.50203202	-31.866707	-31.866707	21.705907		-2.00	3.610271	8.537260	7.937118
-1.50278410	-31.866707	-39.258893	29.098093		-2.00	5.242477	11.364323	7.937118
-1.50278400	-39.258893	-31.866707	29.098093		-2.00	3.610279	12.706042	2.123543
-1.50279688	-39.258893	-34.178493	26.786307		2.75	12.306341	2.936287	6.388385
-1.50256664	-31.866707	-36.947107	26.786307		-1.50	12.811418	0.940897	5.036731
-1.50228523	-31.866707	-34.178493	24.017693		-2.00	12.463034	3.026745	2.123543
-1.50282993	-39.258893	-36.947107	24.017693		2.75	8.696066	9.189467	6.388385
-1.50279694	-34.178493	-39.258893	26.786307		-1.50	9.201143	7.194077	5.036731
-1.50256656	-36.947107	-31.866707	26.786307		-2.00	8.852759	9.279925	2.123543
-1.50282996	-36.947107	-39.258893	24.017693		-1.50	-0.000004	4.168789	13.978573
-1.50228518	-34.178493	-31.866707	24.017693		-1.50	0.000004	14.793354	-0.776843
-1.50232244	-34.178493	-34.178493	21.705907		-1.50	3.610275	12.708963	-6.590400
-1.50263559	-36.947107	-36.947107	21.705907		-2.00	1.632205	13.448714	-3.690014
-1.50276858	-36.947107	-34.178493	29.098093		2.75	1.475523	13.358249	0.574810
-1.50276862	-34.178493	-36.947107	29.098093		2.75	5.745034	13.358249	0.574810
-2.00253273	-34.175343	-34.175343	26.789457		2.75	3.610271	12.886972	6.388385
-2.00281078	-36.950257	-36.950257	26.789457		-1.50	1.629675	13.447257	5.036731
-2.00257163	-36.950257	-34.175343	24.014543		2.73237023	-59.899160	15.442646	-45.933682
-2.00257167	-34.175343	-36.950257	24.014543		-1.51766320	-59.394082	13.447257	-47.285336
-2.00262032	-34.175343	-39.255743	21.709057		-1.51353580	-59.744997	15.531648	-41.471779
-2.00236114	-36.950257	-31.869857	21.709057		-2.02189044	-59.742467	15.533105	-50.198524
-2.00299750	-36.950257	-39.255743	29.094943		-2.01812082	-59.396609	17.617502	-44.384949
-2.00251764	-34.175343	-31.869857	29.094943		2.97397825	-61.374679	22.928328	-49.427052
-2.00262025	-39.255743	-34.175343	21.709057		2.73071661	-61.374679	22.928328	-42.419384
-2.00236123	-31.869857	-36.950257	21.709057		2.72520142	-62.850191	19.611429	-51.747257
-2.00251768	-31.869857	-34.175343	29.094943		2.72350262	-59.899152	19.611429	-51.747257
-2.00299747	-39.255743	-36.950257	29.094943		2.72954021	-63.509435	21.695826	-45.933682
-2.00302183	-39.255743	-39.255743	26.789457		2.73307297	-62.850195	23.780217	-40.120125
-2.00227980	-31.869857	-31.869857	26.789457		2.73423967	-61.374676	21.224543	-40.120125
-2.00258919	-31.869857	-39.255743	24.014543		2.73141183	-59.899156	23.780217	-40.120125
-2.00258908	-39.255743	-31.869857	24.014543		-1.52047947	-63.004357	19.700437	-47.285336
2.99697435	-35.562800	-35.562800	35.562800		-1.52233782	-59.745001	19.700437	-47.285336
2.99659582	-40.643200	-35.562800	40.643200		-1.51859228	-59.394079	21.784828	-41.471779
2.74711214	-31.506101	-31.506101	39.619499		-1.51635825	-63.355272	21.784828	-41.471779
2.74653780	-39.619499	-39.619499	39.619499		-2.02372105	-61.374679	22.928328	-47.044654
2.74711749	-39.619499	-31.506101	31.506101		-2.02699484	-59.396602	21.786285	-50.198524
2.74711739	-31.506101	-39.619499	31.506101		-2.02472546	-63.352742	21.786285	-50.198524
2.74713399	-31.506101	-36.586501	34.539099		-2.02097695	-63.006884	23.870682	-44.384949
2.74688766	-39.619499	-34.539099	34.539099		-2.01968341	-61.374679	21.043620	-44.384949
2.74674144	-39.619499	-36.586501	36.586501		-2.02282767	-59.742474	23.870682	-44.384949
2.74713263	-31.506101	-34.539099	36.586501		-1.52017918	-61.374676	25.215322	-41.471779
2.74713406	-36.586501	-31.506101	34.539099		-2.02857909	-61.374672	25.212402	-50.198524
2.74688761	-34.539099	-39.619499	34.539099		-1.50986817	-59.394075	17.616039	-35.658221
2.74713268	-34.539099	-31.506101	36.586501		-2.00939777	-59.396606	13.448714	-38.571392
2.74674142	-36.586501	-39.619499	36.586501		2.74866224	-59.899160	15.442646	-28.492993
2.74674006	-36.586501	-36.586501	39.619499		-1.50134511	-59.394082	13.447257	-29.844647
2.74688497	-34.539099	-34.539099	39.619499		-2.00539239	-59.742467	15.533105	-32.757835
2.74713643	-34.539099	-36.586501	31.506101		-2.00185666	-59.396609	17.617502	-26.944260
2.74713645	-36.586501	-34.539099	31.506101		-1.51540920	-61.374679	22.928328	-38.343494
-1.50318351	-39.258893	-39.258893	31.866707		-1.51269365	-63.004350	23.869219	-35.658221
-1.50253345	-31.866707	-31.866707	31.866707		-1.51141454	-61.374672	21.046534	-35.658221
-1.50318761	-31.866707	-39.258893	39.258893		-1.51451960	-59.744994	23.869219	-35.658221
-1.50318754	-39.258893	-31.866707	39.258893		-2.01218578	-63.006881	19.701894	-38.571392
-1.50317476	-39.258893	-34.178493	36.947107		-2.01402173	-59.742470	19.701894	-38.571392
-1.50299917	-31.866707	-36.947107	36.947107		2.99055283	-61.374679	22.928328	-31.986363
-1.50275462	-31.866707	-34.178493	34.178493		2.74179221	-62.850191	19.611429	-34.306568
-1.50317323	-39.258893	-36.947107	34.178493		2.74013642	-59.899152	19.611429	-34.306568
-1.50317481	-34.178493	-39.258893	36.947107		2.74594115	-63.509435	21.695826	-28.492993
-1.50299911	-36.947107	-31.866707	36.947107		-1.50405700	-63.004357	19.700437	-29.844647
-1.50317325	-36.947107	-39.258893	34.178493		-1.50588954	-59.745001	19.700437	-29.844647
-1.50275458	-34.178493	-31.866707	34.178493		-2.00724080	-61.374679	22.928328	-29.603965
-1.50275263	-34.178493	-34.178493	31.866707		-2.01037850	-59.396602	21.786285	-32.757835
-1.50299573	-36.947107	-36.947107	31.866707		-2.00816257	-63.352742	21.786285	-32.757835
-1.50317587	-36.947107	-34.178493	39.258893		-2.00459833	-63.006884	23.870682	-26.944260
-1.50317590	-34.178493	-36.947107	39.258893		-2.00335250	-61.374679	21.043620	-26.944260
-2.00297371	-34.175343	-34.175343	36.950257		-2.00643243	-59.742474	23.870682	-26.944260
-2.00318554	-36.950257	-36.950257	36.950257		-2.01194297	-61.374672	25.212402	-32.757835
-2.00297193	-36.950257	-34.175343	34.175343		-1.49410043	-59.394075	17.616039	-18.217532
-2.00297196	-34.175343	-36.950257	34.175343		-1.49748117	-59.744997	15.531648	-24.031089
-2.00298373	-34.175343	-39.255743	31.869857		-1.99357641	-59.396606	13.448714	-21.130703
-2.00278232	-36.950257	-31.869857	31.869857		-1.98985274	-59.742467	15.533105	-15.317146
-2.00335133	-36.950257	-39.255743	39.255743		2.74699582	-61.374679	22.928328	-24.978694
-2.00298830	-34.175343	-31.869857	39.255743		2.74927087	-62.850195	23.780217	-22.679436
-2.00298367	-39.255743	-34.175343	31.869857		2.75037292	-61.374676	21.224543	-22.679436
-2.00278239	-31.869857	-36.950257	31.869857		2.74759766	-59.899156	23.780217	-22.679436
-2.00298833	-31.869857	-34.175343	39.255743		-1.49932287	-61.374679	22.928328	-20.902805
-2.00335131	-39.255743	-36.950257	39.255743		-1.49668898	-63.004350	23.869219	-18.217532
-2.00335034	-39.255743	-39.255743	36.950257		-1.49550870	-61.374672	21.046534	-18.217532
-2.00278620	-31.869857	-31.869857	36.950257		-1.49856496	-59.744994	23.869219	-18.217532
-2.00298543	-31.869857	-39.255743	34.175343		-1.50238363	-59.394079	21.784828	-24.031089
-2.00298535	-39.255743	-31.869857	34.175343		-1.50013978	-63.355272	21.784828	-24.031089
2.99700165	-35.562800	-30.482400	-40.643200		-1.99614526	-63.006881	19.701894	-21.130703
2.99744739	-35.562800	-25.402000	-35.562800		-1.99802052	-59.742470	19.701894	-21.130703
2.74813734	-31.506101	-21.345301	-31.506101		3.00632739	-61.374679	22.928328	-14.545674
2.74726223	-39.619499	-29.458699	-31.506101		2.75762696	-62.850191	19.611429	-16.865879
2.74715001	-39.619499	-21.345301	-39.619499		2.75589747	-59.899152	19.611429	-16.865879
2.74726223	-31.506101	-29.458699	-39.619499		-1.99465105	-59.396602	21.786285	-15.317146
2.74756386	-31.506101	-26.425701	-36.586501		-1.99233020	-63.352742	21.786285	-15.317146
2.74721186	-39.619499	-24.378299	-36.586501		-1.50389688	-61.374676	25.215322	-24.031089
2.74724058	-39.619499	-26.425701	-34.539099		-1.99606832	-61.374672	25.212402	-15.317146
2.74778447	-31.506101	-24.378299	-34.539099		2.76396167	-59.899160	15.442646	-11.052304
2.74747756	-36.586501	-21.345301	-36.586501		-1.47919551	-59.394075	17.616039	-0.776843
2.74728411	-34.539099	-29.458699	-36.586501		-1.48606374	-59.394082	13.447257	-12.403958
2.74772493	-34.539099	-21.345301	-34.539099		-1.48241243	-59.744997	15.531648	-6.590400
2.74728411	-36.586501	-29.458699	-34.539099		-1.98659297	-59.396609	17.617502	-9.503571
2.74756386	-36.586501	-26.425701	-31.506101		-1.97872611	-59.396606	13.448714	-3.690014
2.74778447	-34.539099	-24.378299	-31.506101		2.76245317	-61.374679	22.928328	-7.538005
2.74724058	-34.539099	-26.425701	-39.619499		2.76159582	-63.509435	21.695826	-11.052304
2.74721186	-36.586501	-24.378299	-39.619499		2.76474515	-62.850195	23.780217	-5.238747
-1.50304584	-39.258893	-29.098093	-39.258893		2.76568725	-61.374676	21.224543	-5.238747
-1.50243790	-31.866707	-21.705907	-39.258893		2.76291488	-59.899156	23.780217	-5.238747
-1.50230379	-31.866707	-29.098093	-31.866707		-1.48401197	-61.374679	22.928328	-3.462116
-1.50243790	-39.258893	-21.705907	-31.866707		-1.48132134	-63.004350	23.869219	-0.776843
-1.50263758	-39.258893	-24.017693	-34.178493		-1.48033286	-61.374672	21.046534	-0.776843
-1.50232553	-31.866707	-26.786307	-34.178493		-1.48340427	-59.744994	23.869219	-0.776843
-1.50237640	-31.866707	-24.017693	-36.947107		-1.48841959	-63.004357	19.700437	-12.403958
-1.50286556	-39.258893	-26.786307	-36.947107		-1.49038016	-59.745001	19.700437	-12.403958
-1.50255765	-34.178493	-29.098093	-34.178493		-1.48711105	-59.394079	21.784828	-6.590400
-1.50241778	-36.947107	-21.705907	-34.178493		-1.48465486	-63.355272	21.784828	-6.590400
-1.50283478	-36.947107	-29.098093	-36.947107		-1.99158034	-61.374679	22.928328	-12.163276
-1.50241778	-34.178493	-21.705907	-36.947107		-1.98896330	-63.006884	23.870682	-9.503571
-1.50263757	-34.178493	-24.017693	-39.258893		-1.98787178	-61.374679	21.043620	-9.503571
-1.50286555	-36.947107	-26.786307	-39.258893		-1.99093131	-59.742474	23.870682	-9.503571
-1.50237641	-36.947107	-24.017693	-31.866707		-1.98083003	-63.006881	19.701894	-3.690014
-1.50232553	-34.178493	-26.786307	-31.866707		-1.98292065	-59.742470	19.701894	-3.690014
-2.00233701	-34.175343	-24.014543	-34.175343		2.77283586	-62.850191	19.611429	0.574810
-2.00260995	-36.950257	-26.789457	-34.175343		2.77088392	-59.899152	19.611429	0.574810
-2.00265270	-36.950257	-24.014543	-36.950257		-1.48840261	-61.374676	25.215322	-6.590400
-2.00260995	-34.175343	-26.789457	-36.950257		2.77878049	-59.899160	15.442646	6.388385
-2.00282116	-34.175343	-29.094943	-39.255743		-1.47135802	-59.394082	13.447257	5.036731
-2.00270432	-36.950257	-21.709057	-39.255743		-1.46751733	-59.744997	15.531648	10.850289
-2.00259182	-36.950257	-29.094943	-31.869857		-1.97504150	-59.742467	15.533105	2.123543
-2.00209473	-34.175343	-21.709057	-31.869857		-1.97174574	-59.396609	17.617502	7.937118
-2.00288860	-39.255743	-24.014543	-39.255743		-1.96378305	-59.396606	13.448714	13.750675
-2.00262778	-31.869857	-26.789457	-39.255743		3.02150020	-61.374679	22.928328	2.895015
-2.00204452	-31.869857	-24.014543	-31.869857		2.77763311	-61.374679	22.928328	9.902684
-2.00262778	-39.255743	-26.789457	-31.869857		2.77686888	-63.509435	21.695826	6.388385
-2.00282116	-39.255743	-29.094943	-34.175343		2.78008376	-62.850195	23.780217	12.201942
-2.00209473	-31.869857	-21.709057	-34.175343		2.78087110	-61.374676	21.224543	12.201942
-2.00259182	-31.869857	-29.094943	-36.950257		2.77804631	-59.899156	23.780217	12.201942
-2.00270432	-39.255743	-21.709057	-36.950257		-1.47323311	-63.004357	19.700437	5.036731
2.99748912	-35.562800	-30.482400	-30.482400		-1.47545517	-59.745001	19.700437	5.036731
2.99740694	-40.643200	-25.402000	-30.482400		-1.47210033	-59.394079	21.784828	10.850289
2.99801035	-35.562800	-25.402000	-25.402000		-1.46934740	-63.355272	21.784828	10.850289
2.74888629	-31.506101	-21.345301	-21.345301		-1.97642480	-61.374679	22.928328	5.277413
2.74767707	-39.619499	-29.458699	-21.345301		-1.97965673	-59.396602	21.786285	2.123543
2.74767706	-39.619499	-21.345301	-29.458699		-1.97704708	-63.352742	21.786285	2.123543
2.74783598	-31.506101	-29.458699	-29.458699		-1.97366457	-63.006884	23.870682	7.937118
2.74820084	-31.506101	-26.425701	-26.425701		-1.97276228	-61.374679	21.043620	7.937118
2.74770578	-39.619499	-24.378299	-26.425701		-1.97586874	-59.742474	23.870682	7.937118
2.74770578	-39.619499	-26.425701	-24.378299		-1.96551678	-63.006881	19.701894	13.750675
2.74846631	-31.506101	-24.378299	-24.378299		-1.96784837	-59.742470	19.701894	13.750675
2.74807659	-36.586501	-21.345301	-26.425701		-1.47315238	-61.374676	25.215322	10.850289
2.74780507	-34.539099	-29.458699	-26.425701		-1.98081239	-61.374672	25.212402	2.123543
2.74837966	-34.539099	-21.345301	-24.378299		-1.46405901	-59.394075	17.616039	16.663846
2.74776425	-36.586501	-29.458699	-24.378299		2.79437885	-59.899160	15.442646	23.829074
2.74807659	-36.586501	-26.425701	-21.345301		-1.45586977	-59.394082	13.447257	22.477421
2.74837967	-34.539099	-24.378299	-21.345301		-1.95973189	-59.742467	15.533105	19.564233
2.74780507	-34.539099	-26.425701	-29.458699		-1.95607754	-59.396609	17.617502	25.377807
2.74776425	-36.586501	-24.378299	-29.458699		-1.46874825	-61.374679	22.928328	13.978573
-1.50259805	-39.258893	-29.098093	-29.098093		-1.46586083	-63.004350	23.869219	16.663846
-1.50173343	-31.866707	-21.705907	-29.098093		-1.46501209	-61.374672	21.046534	16.663846
-1.50173343	-31.866707	-29.098093	-21.705907		-1.46815008	-59.744994	23.869219	16.663846
-1.50191700	-39.258893	-21.705907	-21.705907		3.03699282	-61.374679	22.928328	20.335704
-1.50213696	-39.258893	-24.017693	-24.017693		2.78828637	-62.850191	19.611429	18.015499
-1.50170263	-31.866707	-26.786307	-24.017693		2.78614644	-59.899152	19.611429	18.015499
-1.50170263	-31.866707	-24.017693	-26.786307		2.79261509	-63.509435	21.695826	23.829074
-1.50239291	-39.258893	-26.786307	-26.786307		-1.45757471	-63.004357	19.700437	22.477421
-1.50202780	-34.178493	-29.098093	-24.017693		-1.45995972	-59.745001	19.700437	22.477421
-1.50183326	-36.947107	-21.705907	-24.017693		-1.96082309	-61.374679	22.928328	22.718102
-1.50235110	-36.947107	-29.098093	-26.786307		-1.96432880	-59.396602	21.786285	19.564233
-1.50176342	-34.178493	-21.705907	-26.786307		-1.96148894	-63.352742	21.786285	19.564233
-1.50202780	-34.178493	-24.017693	-29.098093		-1.95786639	-63.006884	23.870682	25.377807
-1.50235110	-36.947107	-26.786307	-29.098093		-1.95702633	-61.374679	21.043620	25.377807
-1.50183326	-36.947107	-24.017693	-21.705907		-1.96020506	-59.742474	23.870682	25.377807
-1.50176342	-34.178493	-26.786307	-21.705907		-1.96532813	-61.374672	25.212402	19.564233
-2.00171908	-34.175343	-24.014543	-24.014543		-1.44780055	-59.394075	17.616039	34.104535
-2.00209946	-36.950257	-26.789457	-24.014543		-1.45161222	-59.744997	15.531648	28.290978
-2.00209947	-36.950257	-24.014543	-26.789457		-1.94763915	-59.396606	13.448714	31.191364
-2.00203923	-34.175343	-26.789457	-26.789457		-1.43914824	-59.394082	13.447257	39.918110
-2.00228915	-34.175343	-29.094943	-29.094943		-1.94324274	-59.742467	15.533105	37.004922
-2.00212403	-36.950257	-21.709057	-29.094943		2.79346802	-61.374679	22.928328	27.343373
-2.00212403	-36.950257	-29.094943	-21.709057		2.79607509	-62.850195	23.780217	29.642631
-2.00143887	-34.175343	-21.709057	-21.709057		2.79684133	-61.374676	21.224543	29.642631
-2.00238321	-39.255743	-24.014543	-29.094943		2.79395295	-59.899156	23.780217	29.642631
-2.00201356	-31.869857	-26.789457	-29.094943		-1.45269831	-61.374679	22.928328	31.419262
-2.00136685	-31.869857	-24.014543	-21.709057		-1.44965659	-63.004350	23.869219	34.104535
-2.00217160	-39.255743	-26.789457	-21.709057		-1.44879433	-61.374672	21.046534	34.104535
-2.00238321	-39.255743	-29.094943	-24.014543		-1.45199956	-59.744994	23.869219	34.104535
-2.00136685	-31.869857	-21.709057	-24.014543		-1.45627382	-59.394079	21.784828	28.290978
-2.00201356	-31.869857	-29.094943	-26.789457		-1.45339561	-63.355272	21.784828	28.290978
-2.00217161	-39.255743	-21.709057	-26.789457		-1.94940959	-63.006881	19.701894	31.191364
2.99795321	-35.562800	-30.482400	-20.321600		-1.95180846	-59.742470	19.701894	31.191364
2.99784558	-40.643200	-25.402000	-20.321600		3.05336662	-61.374679	22.928328	37.776393
2.99850811	-35.562800	-25.402000	-15.241200		2.80461277	-62.850191	19.611429	35.456188
2.74951118	-31.506101	-21.345301	-11.184501		2.80245023	-59.899152	19.611429	35.456188
2.74798590	-39.619499	-29.458699	-11.184501		-1.44103692	-63.004357	19.700437	39.918110
2.74817930	-39.619499	-21.345301	-19.297899		-1.44341114	-59.745001	19.700437	39.918110
2.74839295	-31.506101	-29.458699	-19.297899		-1.94433772	-61.374679	22.928328	40.158791
2.74879521	-31.506101	-26.425701	-16.264901		-1.94798492	-59.396602	21.786285	37.004922
2.74814143	-39.619499	-24.378299	-16.264901		-1.94511884	-63.352742	21.786285	37.004922
2.74809160	-39.619499	-26.425701	-14.217499		-1.45727733	-61.374676	25.215322	28.290978
2.74907968	-31.506101	-24.378299	-14.217499		-1.94902845	-61.374672	25.212402	37.004922
2.74862835	-36.586501	-21.345301	-16.264901		2.81110885	-59.899160	15.442646	41.269763
2.74826894	-34.539099	-29.458699	-16.264901		-1.43070852	-59.394075	17.616039	51.545224
2.74896391	-34.539099	-21.345301	-14.217499		-1.43467322	-59.744997	15.531648	45.731667
2.74816434	-36.586501	-29.458699	-14.217499		-1.93932365	-59.396609	17.617502	42.818496
2.74847158	-36.586501	-26.425701	-11.184501		-1.93051482	-59.396606	13.448714	48.632053
2.74885129	-34.539099	-24.378299	-11.184501		2.81014800	-61.374679	22.928328	44.784062
2.74835106	-34.539099	-26.425701	-19.297899		2.80917160	-63.509435	21.695826	41.269763
2.74829598	-36.586501	-24.378299	-19.297899		2.81280762	-62.850195	23.780217	47.083320
-1.50218947	-39.258893	-29.098093	-18.937293		2.81364760	-61.374676	21.224543	47.083320
-1.50101452	-31.866707	-21.705907	-18.937293		2.81071170	-59.899156	23.780217	47.083320
-1.50128046	-31.866707	-29.098093	-11.545107		-1.43587352	-61.374679	22.928328	48.859951
-1.50150832	-39.258893	-21.705907	-11.545107		-1.43279389	-63.004350	23.869219	51.545224
-1.50171973	-39.258893	-24.017693	-13.856893		-1.43184073	-61.374672	21.046534	51.545224
-1.50116037	-31.866707	-26.786307	-13.856893		-1.43509361	-59.744994	23.869219	51.545224
-1.50105865	-31.866707	-24.017693	-16.625507		-1.43950853	-59.394079	21.784828	45.731667
-1.50197664	-39.258893	-26.786307	-16.625507		-1.43667088	-63.355272	21.784828	45.731667
-1.50158229	-34.178493	-29.098093	-13.856893		-1.94128902	-63.006884	23.870682	42.818496
-1.50133012	-36.947107	-21.705907	-13.856893		-1.94038292	-61.374679	21.043620	42.818496
-1.50192342	-36.947107	-29.098093	-16.625507		-1.94361932	-59.742474	23.870682	42.818496
-1.50114220	-34.178493	-21.705907	-16.625507		-1.93253739	-63.006881	19.701894	48.632053
-1.50143037	-34.178493	-24.017693	-18.937293		-1.93488012	-59.742470	19.701894	48.632053
-1.50186759	-36.947107	-26.786307	-18.937293		-1.44061313	-61.374676	25.215322	45.731667
-1.50140472	-36.947107	-24.017693	-11.545107		2.97109890	-64.984954	29.181508	-49.427052
-1.50131787	-34.178493	-26.786307	-11.545107		2.97296028	-61.374676	31.265899	-43.613495
-2.00118151	-34.175343	-24.014543	-13.853743		2.72182694	-61.374672	27.097110	-48.232958
-2.00167304	-36.950257	-26.789457	-13.853743		2.72783787	-64.984954	29.181508	-42.419384
-2.00159548	-36.950257	-24.014543	-16.628657		2.72236241	-66.460466	25.864609	-51.747257
-2.00151613	-34.175343	-26.789457	-16.628657		2.72063489	-63.509428	25.864609	-51.747257
-2.00178555	-34.175343	-29.094943	-18.934143		2.72421495	-62.850199	27.949006	-45.933682
-2.00156222	-36.950257	-21.709057	-18.934143		2.72540023	-61.374679	25.393331	-45.933682
-2.00176511	-36.950257	-29.094943	-11.548257		2.72669312	-67.119710	27.949006	-45.933682
-2.00090077	-34.175343	-21.709057	-11.548257		2.73021070	-66.460470	30.033397	-40.120125
-2.00190979	-39.255743	-24.014543	-18.934143		2.73138123	-64.984951	27.477723	-40.120125
-2.00141103	-31.869857	-26.789457	-18.934143		2.72850827	-63.509431	30.033397	-40.120125
-2.00080800	-31.869857	-24.014543	-11.548257		-1.52424120	-61.374672	27.097110	-44.157069
-2.00182264	-39.255743	-26.789457	-11.548257		-1.53319020	-61.374676	31.265899	-49.970626
-2.00202746	-39.255743	-29.094943	-13.853743		-1.52331721	-66.614632	25.953616	-47.285336
-2.00070720	-31.869857	-21.709057	-13.853743		-1.52907941	-61.374679	29.384111	-47.285336
-2.00148215	-31.869857	-29.094943	-16.628657		-1.52521154	-63.355276	25.953616	-47.285336
-2.00168985	-39.255743	-21.709057	-16.628657		-1.52148689	-63.004354	28.038008	-41.471779
2.99829182	-35.562800	-30.482400	-10.160800		-1.51920076	-66.965547	28.038008	-41.471779
2.99816384	-40.643200	-25.402000	-10.160800		-2.02660205	-64.984954	29.181508	-47.044654
2.99879127	-35.562800	-25.402000	-5.080400		-2.02475150	-61.374676	31.265899	-41.231097
2.74974485	-31.506101	-21.345301	-1.023701		-2.02988751	-63.006877	28.039464	-50.198524
2.74809917	-39.619499	-29.458699	-1.023701		-2.02757606	-66.963017	28.039464	-50.198524
2.74853763	-39.619499	-21.345301	-9.137099		-2.02384518	-66.617159	30.123862	-44.384949
2.74879429	-31.506101	-29.458699	-9.137099		-2.02254801	-64.984954	27.296799	-44.384949
2.74916444	-31.506101	-26.425701	-6.104101		-2.02573797	-63.352749	30.123862	-44.384949
2.74840317	-39.619499	-24.378299	-6.104101		2.96821972	-68.595229	35.434688	-49.427052
2.74829038	-39.619499	-26.425701	-4.056699		2.97002167	-64.984951	37.519079	-43.613495
2.74940843	-31.506101	-24.378299	-4.056699		2.71891766	-64.984947	33.350290	-48.232958
2.74897035	-36.586501	-21.345301	-6.104101		2.72495913	-68.595229	35.434688	-42.419384
2.74854817	-34.539099	-29.458699	-6.104101		2.71951669	-70.070741	32.117788	-51.747257
2.74927776	-34.539099	-21.345301	-4.056699		2.71776157	-67.119703	32.117788	-51.747257
2.74837031	-36.586501	-29.458699	-4.056699		2.72131659	-66.460474	34.202186	-45.933682
2.74861702	-36.586501	-26.425701	-1.023701		2.72250049	-64.984954	31.646511	-45.933682
2.74902573	-34.539099	-24.378299	-1.023701		2.72384208	-70.729985	34.202186	-45.933682
2.74874377	-34.539099	-26.425701	-9.137099		2.72734816	-70.070745	36.286577	-40.120125
2.74867749	-36.586501	-24.378299	-9.137099		2.72851752	-68.595226	33.730902	-40.120125
-1.50191194	-39.258893	-29.098093	-8.776493		2.72560832	-67.119706	36.286577	-40.120125
-1.50047799	-31.866707	-21.705907	-8.776493		-1.52715354	-64.984947	33.350290	-44.157069
-1.50110500	-31.866707	-29.098093	-1.384307		-1.53611942	-64.984951	37.519079	-49.970626
-1.50134758	-39.258893	-21.705907	-1.384307		-1.52616264	-70.224907	32.206796	-47.285336
-1.50150934	-39.258893	-24.017693	-3.696093		-1.53200386	-64.984954	35.637291	-47.285336
-1.50088298	-31.866707	-26.786307	-3.696093		-1.52809081	-66.965551	32.206796	-47.285336
-1.50064380	-31.866707	-24.017693	-6.464707		-1.52438207	-66.614629	34.291187	-41.471779
-1.50172307	-39.258893	-26.786307	-6.464707		-1.52307588	-64.984951	31.468502	-41.471779
-1.50135816	-34.178493	-29.098093	-3.696093		-1.52204805	-70.575822	34.291187	-41.471779
-1.50107181	-36.947107	-21.705907	-3.696093		-2.02948248	-68.595229	35.434688	-47.044654
-1.50166264	-36.947107	-29.098093	-6.464707		-2.02769041	-64.984951	37.519079	-41.231097
-1.50074255	-34.178493	-21.705907	-6.464707		-2.03278085	-66.617152	34.292644	-50.198524
-1.50100037	-34.178493	-24.017693	-8.776493		-2.03147338	-64.984947	31.465582	-50.198524
-1.50153143	-36.947107	-26.786307	-8.776493		-2.03042929	-70.573292	34.292644	-50.198524
-1.50123720	-36.947107	-24.017693	-1.384307		-2.02671222	-70.227435	36.377042	-44.384949
-1.50114477	-34.178493	-26.786307	-1.384307		-2.02541682	-68.595229	33.549979	-44.384949
-2.00090559	-34.175343	-24.014543	-3.692943		-2.02864322	-66.963024	36.377042	-44.384949
-2.00145867	-36.950257	-26.789457	-3.692943		2.71960717	-68.595229	37.899691	-45.933682
-2.00128100	-36.950257	-24.014543	-6.467857		-1.52596651	-68.595226	37.721682	-41.471779
-2.00118925	-34.175343	-26.789457	-6.467857		-2.03436247	-68.595222	37.718761	-50.198524
-2.00143390	-34.175343	-29.094943	-8.773343		2.72253330	-59.899160	27.949006	-45.933682
-2.00116088	-36.950257	-21.709057	-8.773343		-1.52747207	-59.394082	25.953616	-47.285336
-2.00162635	-36.950257	-29.094943	-1.387457		-1.52332881	-59.744997	28.038008	-41.471779
-2.00068810	-34.175343	-21.709057	-1.387457		-2.03176497	-59.742467	28.039464	-50.198524
-2.00158091	-39.255743	-24.014543	-8.773343		-2.02798960	-59.396609	30.123862	-44.384949
-2.00097778	-31.869857	-26.789457	-8.773343		2.96398334	-61.374679	35.434688	-49.427052
-2.00058882	-31.869857	-24.014543	-1.387457		2.72076445	-61.374679	35.434688	-42.419384
-2.00168723	-39.255743	-26.789457	-1.387457		2.71525376	-62.850191	32.117788	-51.747257
-2.00185096	-39.255743	-29.094943	-3.692943		2.71354454	-59.899152	32.117788	-51.747257
-2.00036081	-31.869857	-21.709057	-3.692943		2.71959606	-63.509435	34.202186	-45.933682
-2.00114992	-31.869857	-29.094943	-6.467857		2.72313152	-62.850195	36.286577	-40.120125
-2.00138987	-39.255743	-21.709057	-6.467857		2.72434087	-61.374676	33.730902	-40.120125
2.99839530	-35.562800	-30.482400	0.000000		2.72145063	-59.899156	36.286577	-40.120125
2.99822998	-35.562800	-30.482400	10.160800		-1.53040078	-63.004357	32.206796	-47.285336
2.99826247	-40.643200	-25.402000	0.000000		-1.53227085	-59.745001	32.206796	-47.285336
2.99874667	-35.562800	-25.402000	5.080400		-1.52852579	-59.394079	34.291187	-41.471779
2.99810988	-40.643200	-25.402000	10.160800		-1.52627174	-63.355272	34.291187	-41.471779
2.74946980	-31.506101	-21.345301	9.137099		-2.03370358	-61.374679	35.434688	-47.044654
2.74798161	-39.619499	-29.458699	9.137099		-2.03698587	-59.396602	34.292644	-50.198524
2.74862501	-39.619499	-21.345301	1.023701		-2.03469657	-63.352742	34.292644	-50.198524
2.74888759	-31.506101	-29.458699	1.023701		-2.03095005	-63.006884	36.377042	-44.384949
2.74914687	-31.506101	-26.425701	4.056699		-2.02961388	-61.374679	33.549979	-44.384949
2.74839812	-39.619499	-24.378299	4.056699		-2.03282292	-59.742474	36.377042	-44.384949
2.74823357	-39.619499	-26.425701	6.104101		2.71538117	-61.374679	37.899691	-45.933682
2.74929704	-31.506101	-24.378299	6.104101		-1.53016783	-61.374676	37.721682	-41.471779
2.74895927	-36.586501	-21.345301	4.056699		-2.03861433	-61.374672	37.718761	-50.198524
2.74853985	-34.539099	-29.458699	4.056699		2.98183003	-61.374672	27.097110	-37.799938
2.74917618	-34.539099	-21.345301	6.104101		2.72966036	-61.374676	31.265899	-36.605826
2.74830972	-36.586501	-29.458699	6.104101		2.73318608	-61.374672	29.562114	-34.306568
2.74845948	-36.586501	-26.425701	9.137099		-1.51827872	-64.984954	29.181508	-38.343494
2.74883069	-34.539099	-24.378299	9.137099		-1.51553848	-66.614625	30.122399	-35.658221
2.74883606	-34.539099	-26.425701	1.023701		-1.51425310	-64.984947	27.299713	-35.658221
2.74876831	-36.586501	-24.378299	1.023701		-1.51741310	-63.355269	30.122399	-35.658221
-1.50185184	-39.258893	-29.098093	1.384307		-2.01591693	-61.374672	27.097110	-35.417540
-1.50036962	-31.866707	-21.705907	1.384307		-2.01500351	-66.617156	25.955073	-38.571392
-1.50127682	-31.866707	-29.098093	8.776493		-2.02071058	-61.374676	29.381191	-38.571392
-1.50149638	-39.258893	-21.705907	8.776493		-2.01688179	-63.352745	25.955073	-38.571392
-1.50158335	-39.258893	-24.017693	6.464707		2.98771633	-64.984954	29.181508	-31.986363
-1.50099165	-31.866707	-26.786307	6.464707		2.98943672	-61.374676	31.265899	-26.172806
-1.50064838	-31.866707	-24.017693	3.696093		2.73841751	-61.374672	27.097110	-30.792269
-1.50171826	-39.258893	-26.786307	3.696093		2.73899689	-66.460466	25.864609	-34.306568
-1.50144092	-34.178493	-29.098093	6.464707		2.73730137	-63.509428	25.864609	-34.306568
-1.50116712	-36.947107	-21.705907	6.464707		2.74071906	-62.850199	27.949006	-28.492993
-1.50165875	-36.947107	-29.098093	3.696093		2.74187643	-61.374679	25.393331	-28.492993
-1.50074391	-34.178493	-21.705907	3.696093		2.74317706	-67.119710	27.949006	-28.492993
-1.50091135	-34.178493	-24.017693	1.384307		-1.50780927	-61.374672	27.097110	-26.716380
-1.50146000	-36.947107	-26.786307	1.384307		-1.51648964	-61.374676	31.265899	-32.529937
-1.50139614	-36.947107	-24.017693	8.776493		-1.50681599	-66.614632	25.953616	-29.844647
-1.50131262	-34.178493	-26.786307	8.776493		-1.51249248	-61.374679	29.384111	-29.844647
-2.00101192	-34.175343	-24.014543	6.467857		-1.50869142	-63.355276	25.953616	-29.844647
-2.00153605	-36.950257	-26.789457	6.467857		-2.01005839	-64.984954	29.181508	-29.603965
-2.00127800	-36.950257	-24.014543	3.692943		-2.01323790	-63.006877	28.039464	-32.757835
-2.00118828	-34.175343	-26.789457	3.692943		-2.01096503	-66.963017	28.039464	-32.757835
-2.00136038	-34.175343	-29.094943	1.387457		-2.00737914	-66.617159	30.123862	-26.944260
-2.00107550	-36.950257	-21.709057	1.387457		-2.00611857	-64.984954	27.296799	-26.944260
-2.00175526	-36.950257	-29.094943	8.773343		-2.00926152	-63.352749	30.123862	-26.944260
-2.00089814	-34.175343	-21.709057	8.773343		2.97892534	-64.984947	33.350290	-37.799938
-2.00150990	-39.255743	-24.014543	1.387457		2.72672748	-64.984951	37.519079	-36.605826
-2.00088964	-31.869857	-26.789457	1.387457		2.73027295	-64.984947	35.815294	-34.306568
-2.00081050	-31.869857	-24.014543	8.773343		-1.52114974	-68.595229	35.434688	-38.343494
-2.00181125	-39.255743	-26.789457	8.773343		-1.51838699	-70.224900	36.375578	-35.658221
-2.00191159	-39.255743	-29.094943	6.467857		-1.51710142	-68.595222	33.552893	-35.658221
-2.00050250	-31.869857	-21.709057	6.467857		-1.52030507	-66.965544	36.375578	-35.658221
-2.00114993	-31.869857	-29.094943	3.692943		-2.01881418	-64.984947	33.350290	-35.417540
-2.00138485	-39.255743	-21.709057	3.692943		-2.01783327	-70.227431	32.208253	-38.571392
2.99786606	-35.562800	-30.482400	20.321600		-2.02363442	-64.984951	35.634370	-38.571392
2.99840671	-35.562800	-25.402000	15.241200		-2.01975112	-66.963020	32.208253	-38.571392
2.99776833	-40.643200	-25.402000	20.321600		2.98487089	-68.595229	35.434688	-31.986363
2.74886165	-31.506101	-21.345301	19.297899		2.98655939	-64.984951	37.519079	-26.172806
2.74768032	-39.619499	-29.458699	19.297899		2.73554485	-64.984947	33.350290	-30.792269
2.74841168	-39.619499	-21.345301	11.184501		2.73618410	-70.070741	32.117788	-34.306568
2.74864158	-31.506101	-29.458699	11.184501		2.73445175	-67.119703	32.117788	-34.306568
2.74876857	-31.506101	-26.425701	14.217499		2.73787779	-66.460474	34.202186	-28.492993
2.74813652	-39.619499	-24.378299	14.217499		2.73903985	-64.984954	31.646511	-28.492993
2.74795062	-39.619499	-26.425701	16.264901		2.74039065	-70.729985	34.202186	-28.492993
2.74882513	-31.506101	-24.378299	16.264901		-1.51064866	-64.984947	33.350290	-26.716380
2.74861353	-36.586501	-21.345301	14.217499		-1.51940859	-64.984951	37.519079	-32.529937
2.74825762	-34.539099	-29.458699	14.217499		-1.50960010	-70.224907	32.206796	-29.844647
2.74872908	-34.539099	-21.345301	16.264901		-1.51538056	-64.984954	35.637291	-29.844647
2.74801488	-36.586501	-29.458699	16.264901		-1.51151606	-66.965551	32.206796	-29.844647
2.74807339	-36.586501	-26.425701	19.297899		-2.01288907	-68.595229	35.434688	-29.603965
2.74836984	-34.539099	-24.378299	19.297899		-2.01610577	-66.617152	34.292644	-32.757835
2.74859674	-34.539099	-26.425701	11.184501		-2.01480926	-64.984947	31.465582	-32.757835
2.74853757	-36.586501	-24.378299	11.184501		-2.01378131	-70.573292	34.292644	-32.757835
-1.50202520	-39.258893	-29.098093	11.545107		-2.01017810	-70.227435	36.377042	-26.944260
-1.50073190	-31.866707	-21.705907	11.545107		-2.00891132	-68.595229	33.549979	-26.944260
-1.50170660	-31.866707	-29.098093	18.937293		-2.01210334	-66.963024	36.377042	-26.944260
-1.50188249	-39.258893	-21.705907	18.937293		2.73619662	-68.595229	37.899691	-28.492993
-1.50190252	-39.258893	-24.017693	16.625507		-2.01767561	-68.595222	37.718761	-32.757835
-1.50141689	-31.866707	-26.786307	16.625507		-1.51963869	-59.394075	30.122399	-35.658221
-1.50105055	-31.866707	-24.017693	13.856893		-2.01910505	-59.396606	25.955073	-38.571392
-1.50195661	-39.258893	-26.786307	13.856893		2.73906547	-59.899160	27.949006	-28.492993
-1.50178437	-34.178493	-29.098093	16.625507		-1.51090876	-59.394082	25.953616	-29.844647
-1.50155853	-36.947107	-21.705907	16.625507		-2.01506586	-59.742467	28.039464	-32.757835
-1.50190511	-36.947107	-29.098093	13.856893		-2.01148253	-59.396609	30.123862	-26.944260
-1.50112873	-34.178493	-21.705907	13.856893		-1.52532678	-61.374679	35.434688	-38.343494
-1.50119393	-34.178493	-24.017693	11.545107		-1.52259529	-63.004350	36.375578	-35.658221
-1.50167460	-36.947107	-26.786307	11.545107		-1.52126301	-61.374672	33.552893	-35.658221
-1.50180187	-36.947107	-24.017693	18.937293		-1.52444187	-59.744994	36.375578	-35.658221
-1.50173510	-34.178493	-26.786307	18.937293		-2.02203402	-63.006881	32.208253	-38.571392
-2.00143310	-34.175343	-24.014543	16.628657		-2.02387833	-59.742470	32.208253	-38.571392
-2.00186339	-36.950257	-26.789457	16.628657		2.98070636	-61.374679	35.434688	-31.986363
-2.00157686	-36.950257	-24.014543	13.853743		2.73199424	-62.850191	32.117788	-34.306568
-2.00150111	-34.175343	-26.789457	13.853743		2.73033455	-59.899152	32.117788	-34.306568
-2.00158693	-34.175343	-29.094943	11.548257		2.73617540	-63.509435	34.202186	-28.492993
-2.00133567	-36.950257	-21.709057	11.548257		-1.51379670	-63.004357	32.206796	-29.844647
-2.00209451	-36.950257	-29.094943	18.934143		-1.51562736	-59.745001	32.206796	-29.844647
-2.00140830	-34.175343	-21.709057	18.934143		-2.01705453	-61.374679	35.434688	-29.603965
-2.00171838	-39.255743	-24.014543	11.548257		-2.02021639	-59.396602	34.292644	-32.757835
-2.00117587	-31.869857	-26.789457	11.548257		-2.01798751	-63.352742	34.292644	-32.757835
-2.00134061	-31.869857	-24.014543	18.934143		-2.01439138	-63.006884	36.377042	-26.944260
-2.00214058	-39.255743	-26.789457	18.934143		-2.01307719	-61.374679	33.549979	-26.944260
-2.00218048	-39.255743	-29.094943	16.628657		-2.01623566	-59.742474	36.377042	-26.944260
-2.00102905	-31.869857	-21.709057	16.628657		2.73201915	-61.374679	37.899691	-28.492993
-2.00146887	-31.869857	-29.094943	13.853743		-2.02185115	-61.374672	37.718761	-32.757835
-2.00166759	-39.255743	-21.709057	13.853743		2.99798582	-61.374672	27.097110	-20.359249
2.99741020	-35.562800	-30.482400	30.482400		2.74422729	-64.984954	29.181508	-24.978694
2.99790649	-35.562800	-25.402000	25.402000		2.74585234	-61.374676	31.265899	-19.165137
2.99733567	-40.643200	-25.402000	30.482400		2.74924146	-61.374672	29.562114	-16.865879
2.74815520	-31.506101	-21.345301	29.458699		2.74653907	-66.460470	30.033397	-22.679436
2.74728146	-39.619499	-29.458699	29.458699		2.74766047	-64.984951	27.477723	-22.679436
2.74799197	-39.619499	-21.345301	21.345301		2.74482657	-63.509431	30.033397	-22.679436
2.74817237	-31.506101	-29.458699	21.345301		-1.50203428	-64.984954	29.181508	-20.902805
2.74820050	-31.506101	-26.425701	24.378299		-1.49935472	-66.614625	30.122399	-18.217532
2.74771669	-39.619499	-24.378299	24.378299		-1.49814405	-64.984947	27.299713	-18.217532
2.74753679	-39.619499	-26.425701	26.425701		-1.50126628	-63.355269	30.122399	-18.217532
2.74819601	-31.506101	-24.378299	26.425701		-1.50515145	-63.004354	28.038008	-24.031089
2.74808419	-36.586501	-21.345301	24.378299		-1.50285686	-66.965547	28.038008	-24.031089
2.74781117	-34.539099	-29.458699	24.378299		-1.99987013	-61.374672	27.097110	-17.976851
2.74812598	-34.539099	-21.345301	26.425701		-2.00836840	-61.374676	31.265899	-23.790408
2.74758683	-36.586501	-29.458699	26.425701		-1.99879526	-66.617156	25.955073	-21.130703
2.74758272	-36.586501	-26.425701	29.458699		-2.00447267	-61.374676	29.381191	-21.130703
2.74780292	-34.539099	-24.378299	29.458699		-2.00070209	-63.352745	25.955073	-21.130703
2.74813741	-34.539099	-26.425701	21.345301		3.00373026	-64.984954	29.181508	-14.545674
2.74809111	-36.586501	-24.378299	21.345301		2.75425292	-61.374672	27.097110	-13.351580
-1.50236683	-39.258893	-29.098093	21.705907		2.75505061	-66.460466	25.864609	-16.865879
-1.50136092	-31.866707	-21.705907	21.705907		2.75330300	-63.509428	25.864609	-16.865879
-1.50224695	-31.866707	-29.098093	29.098093		-1.50047058	-61.374676	31.265899	-15.089248
-1.50237811	-39.258893	-21.705907	29.098093		-1.99725838	-63.006877	28.039464	-15.317146
-1.50235503	-39.258893	-24.017693	26.786307		-1.99491108	-66.963017	28.039464	-15.317146
-1.50198887	-31.866707	-26.786307	26.786307		2.99522249	-64.984947	33.350290	-20.359249
-1.50165685	-31.866707	-24.017693	24.017693		2.74143397	-68.595229	35.434688	-24.978694
-1.50235071	-39.258893	-26.786307	24.017693		2.74305251	-64.984951	37.519079	-19.165137
-1.50226464	-34.178493	-29.098093	26.786307		2.74649689	-64.984947	35.815294	-16.865879
-1.50209406	-36.947107	-21.705907	26.786307		2.74377705	-70.070745	36.286577	-22.679436
-1.50230999	-36.947107	-29.098093	24.017693		2.74490825	-68.595226	33.730902	-22.679436
-1.50171473	-34.178493	-21.705907	24.017693		2.74202840	-67.119706	36.286577	-22.679436
-1.50170875	-34.178493	-24.017693	21.705907		-1.50478472	-68.595229	35.434688	-20.902805
-1.50208423	-36.947107	-26.786307	21.705907		-1.50206707	-70.224900	36.375578	-18.217532
-1.50231776	-36.947107	-24.017693	29.098093		-1.50083852	-68.595222	33.552893	-18.217532
-1.50226808	-34.178493	-26.786307	29.098093		-1.50401269	-66.965544	36.375578	-18.217532
-2.00200092	-34.175343	-24.014543	26.789457		-1.50794947	-66.614629	34.291187	-24.031089
-2.00232510	-36.950257	-26.789457	26.789457		-1.50668437	-64.984951	31.468502	-24.031089
-2.00205357	-36.950257	-24.014543	24.014543		-1.50560777	-70.575822	34.291187	-24.031089
-2.00199548	-34.175343	-26.789457	24.014543		-2.00259746	-64.984947	33.350290	-17.976851
-2.00201487	-34.175343	-29.094943	21.709057		-2.01122319	-64.984951	37.519079	-23.790408
-2.00181796	-36.950257	-21.709057	21.709057		-2.00149639	-70.227431	32.208253	-21.130703
-2.00253925	-36.950257	-29.094943	29.094943		-2.00727595	-64.984951	35.634370	-21.130703
-2.00202900	-34.175343	-21.709057	29.094943		-2.00343575	-66.963020	32.208253	-21.130703
-2.00211900	-39.255743	-24.014543	21.709057		3.00106411	-68.595229	35.434688	-14.545674
-2.00169504	-31.869857	-26.789457	21.709057		2.75160701	-64.984947	33.350290	-13.351580
-2.00198035	-31.869857	-24.014543	29.094943		2.75240440	-70.070741	32.117788	-16.865879
-2.00257459	-39.255743	-26.789457	29.094943		2.75063414	-67.119703	32.117788	-16.865879
-2.00257179	-39.255743	-29.094943	26.789457		-1.50320999	-64.984951	37.519079	-15.089248
-2.00170743	-31.869857	-21.709057	26.789457		-1.99993818	-66.617152	34.292644	-15.317146
-2.00197085	-31.869857	-29.094943	24.014543		-1.99871992	-64.984947	31.465582	-15.317146
-2.00212358	-39.255743	-21.709057	24.014543		-1.99755960	-70.573292	34.292644	-15.317146
2.99736803	-35.562800	-25.402000	35.562800		-1.50949019	-68.595226	37.721682	-24.031089
2.99688846	-40.643200	-25.402000	40.643200		-2.00142545	-68.595222	37.718761	-15.317146
2.74748440	-31.506101	-21.345301	39.619499		-1.50352858	-59.394075	30.122399	-18.217532
2.74685833	-39.619499	-29.458699	39.619499		-1.50698780	-59.744997	28.038008	-24.031089
2.74748997	-39.619499	-21.345301	31.506101		-2.00294885	-59.396606	25.955073	-21.130703
2.74762308	-31.506101	-29.458699	31.506101		-1.99914693	-59.742467	28.039464	-15.317146
2.74759443	-31.506101	-26.425701	34.539099		2.73725565	-61.374679	35.434688	-24.978694
2.74724222	-39.619499	-24.378299	34.539099		2.73954868	-62.850195	36.286577	-22.679436
2.74708262	-39.619499	-26.425701	36.586501		2.74072093	-61.374676	33.730902	-22.679436
2.74755894	-31.506101	-24.378299	36.586501		2.73787506	-59.899156	36.286577	-22.679436
2.74751132	-36.586501	-21.345301	34.539099		-1.50898701	-61.374679	35.434688	-20.902805
2.74731229	-34.539099	-29.458699	34.539099		-1.50633178	-63.004350	36.375578	-18.217532
2.74750987	-34.539099	-21.345301	36.586501		-1.50506346	-61.374672	33.552893	-18.217532
2.74711990	-36.586501	-29.458699	36.586501		-1.50819542	-59.744994	36.375578	-18.217532
2.74708107	-36.586501	-26.425701	39.619499		-1.51207511	-59.394079	34.291187	-24.031089
2.74723927	-34.539099	-24.378299	39.619499		-1.50983776	-63.355272	34.291187	-24.031089
2.74759744	-34.539099	-26.425701	31.506101		-2.00573759	-63.006881	32.208253	-21.130703
2.74756337	-36.586501	-24.378299	31.506101		-2.00758786	-59.742470	32.208253	-21.130703
-1.50278661	-39.258893	-29.098093	31.866707		2.99679978	-61.374679	35.434688	-14.545674
-1.50204977	-31.866707	-21.705907	31.866707		2.74812429	-62.850191	32.117788	-16.865879
-1.50279167	-31.866707	-29.098093	39.258893		2.74643273	-59.899152	32.117788	-16.865879
-1.50288616	-39.258893	-21.705907	39.258893		-2.00414181	-59.396602	34.292644	-15.317146
-1.50284136	-39.258893	-24.017693	36.947107		-2.00186371	-63.352742	34.292644	-15.317146
-1.50257655	-31.866707	-26.786307	36.947107		-1.51368009	-61.374676	37.721682	-24.031089
-1.50229887	-31.866707	-24.017693	34.178493		-2.00568021	-61.374672	37.718761	-15.317146
-1.50280372	-39.258893	-26.786307	34.178493		3.01341787	-61.374672	27.097110	-2.918560
-1.50277508	-34.178493	-29.098093	36.947107		3.00519807	-61.374676	31.265899	-8.732117
-1.50265157	-36.947107	-21.705907	36.947107		2.76000950	-64.984954	29.181508	-7.538005
-1.50277315	-36.947107	-29.098093	34.178493		2.76138617	-61.374676	31.265899	-1.724448
-1.50233967	-34.178493	-21.705907	34.178493		2.76466664	-61.374672	29.562114	0.574810
-1.50229653	-34.178493	-24.017693	31.866707		2.75652159	-62.850199	27.949006	-11.052304
-1.50257239	-36.947107	-26.786307	31.866707		2.75756025	-61.374679	25.393331	-11.052304
-1.50284253	-36.947107	-24.017693	39.258893		2.75909901	-67.119710	27.949006	-11.052304
-1.50280681	-34.178493	-26.786307	39.258893		2.76233145	-66.460470	30.033397	-5.238747
-2.00258516	-34.175343	-24.014543	36.950257		2.76333438	-64.984951	27.477723	-5.238747
-2.00281941	-36.950257	-26.789457	36.950257		2.76051103	-63.509431	30.033397	-5.238747
-2.00258317	-36.950257	-24.014543	34.175343		-1.49214974	-61.374672	27.097110	-9.275691
-2.00254084	-34.175343	-26.789457	34.175343		-1.48636040	-64.984954	29.181508	-3.462116
-2.00252075	-34.175343	-29.094943	31.869857		-1.48364413	-66.614625	30.122399	-0.776843
-2.00237576	-36.950257	-21.709057	31.869857		-1.48257539	-64.984947	27.299713	-0.776843
-2.00300424	-36.950257	-29.094943	39.255743		-1.48569700	-63.355269	30.122399	-0.776843
-2.00263751	-34.175343	-21.709057	39.255743		-1.49090872	-66.614632	25.953616	-12.403958
-2.00259842	-39.255743	-24.014543	31.869857		-1.49663583	-61.374679	29.384111	-12.403958
-2.00228669	-31.869857	-26.789457	31.869857		-1.49287396	-63.355276	25.953616	-12.403958
-2.00260360	-31.869857	-24.014543	39.255743		-1.48950145	-63.004354	28.038008	-6.590400
-2.00303038	-39.255743	-26.789457	39.255743		-1.48706060	-66.965547	28.038008	-6.590400
-2.00300306	-39.255743	-29.094943	36.950257		-1.98450103	-61.374672	27.097110	-0.536162
-2.00237994	-31.869857	-21.709057	36.950257		-1.99412767	-64.984954	29.181508	-12.163276
-2.00252295	-31.869857	-29.094943	34.175343		-1.99269335	-61.374676	31.265899	-6.349719
-2.00263447	-39.255743	-21.709057	34.175343		-1.99146820	-66.617159	30.123862	-9.503571
2.99732866	-35.562800	-20.321600	-40.643200		-1.99032225	-64.984954	27.296799	-9.503571
2.99779279	-35.562800	-15.241200	-35.562800		-1.99344346	-63.352749	30.123862	-9.503571
2.74854603	-31.506101	-11.184501	-31.506101		-1.98312897	-66.617156	25.955073	-3.690014
2.74763911	-39.619499	-19.297899	-31.506101		-1.98894353	-61.374676	29.381191	-3.690014
2.74736735	-39.619499	-11.184501	-39.619499		-1.98518414	-63.352745	25.955073	-3.690014
2.74763912	-31.506101	-19.297899	-39.619499		2.77063342	-66.460466	25.864609	0.574810
2.74795992	-31.506101	-16.264901	-36.586501		2.76873245	-63.509428	25.864609	0.574810
2.74748837	-39.619499	-14.217499	-36.586501		3.01099082	-64.984947	33.350290	-2.918560
2.74755795	-39.619499	-16.264901	-34.539099		3.00257157	-64.984951	37.519079	-8.732117
2.74818957	-31.506101	-14.217499	-34.539099		2.75745601	-68.595229	35.434688	-7.538005
2.74774873	-36.586501	-11.184501	-36.586501		2.75889892	-64.984951	37.519079	-1.724448
2.74766682	-34.539099	-19.297899	-36.586501		2.76226110	-64.984947	35.815294	0.574810
2.74804280	-34.539099	-11.184501	-34.539099		2.75391600	-66.460474	34.202186	-11.052304
2.74766682	-36.586501	-19.297899	-34.539099		2.75499017	-64.984954	31.646511	-11.052304
2.74795991	-36.586501	-16.264901	-31.506101		2.75651358	-70.729985	34.202186	-11.052304
2.74818956	-34.539099	-14.217499	-31.506101		2.75980495	-70.070745	36.286577	-5.238747
2.74755796	-34.539099	-16.264901	-39.619499		2.76084822	-68.595226	33.730902	-5.238747
2.74748838	-36.586501	-14.217499	-39.619499		2.75798114	-67.119706	36.286577	-5.238747
-1.50275020	-39.258893	-18.937293	-39.258893		-1.49471416	-64.984947	33.350290	-9.275691
-1.50214368	-31.866707	-11.545107	-39.258893		-1.48884366	-68.595229	35.434688	-3.462116
-1.50180505	-31.866707	-18.937293	-31.866707		-1.48610192	-70.224900	36.375578	-0.776843
-1.50214371	-39.258893	-11.545107	-31.866707		-1.48497886	-68.595222	33.552893	-0.776843
-1.50233744	-39.258893	-13.856893	-34.178493		-1.48814599	-66.965544	36.375578	-0.776843
-1.50189076	-31.866707	-16.625507	-34.178493		-1.49348951	-70.224907	32.206796	-12.403958
-1.50201927	-31.866707	-13.856893	-36.947107		-1.49930119	-64.984954	35.637291	-12.403958
-1.50256548	-39.258893	-16.625507	-36.947107		-1.49546913	-66.965551	32.206796	-12.403958
-1.50213767	-34.178493	-18.937293	-34.178493		-1.49202304	-66.614629	34.291187	-6.590400
-1.50211988	-36.947107	-11.545107	-34.178493		-1.49087195	-64.984951	31.468502	-6.590400
-1.50248944	-36.947107	-18.937293	-36.947107		-1.48957879	-70.575822	34.291187	-6.590400
-1.50211987	-34.178493	-11.545107	-36.947107		-1.98687628	-64.984947	33.350290	-0.536162
-1.50233742	-34.178493	-13.856893	-39.258893		-1.99675736	-68.595229	35.434688	-12.163276
-1.50256548	-36.947107	-16.625507	-39.258893		-1.99527353	-64.984951	37.519079	-6.349719
-1.50201929	-36.947107	-13.856893	-31.866707		-1.99406153	-70.227435	36.377042	-9.503571
-1.50189076	-34.178493	-16.625507	-31.866707		-1.99288045	-68.595229	33.549979	-9.503571
-2.00197079	-34.175343	-13.853743	-34.175343		-1.99605261	-66.963024	36.377042	-9.503571
-2.00225076	-36.950257	-16.628657	-34.175343		-1.98556710	-70.227431	32.208253	-3.690014
-2.00235575	-36.950257	-13.853743	-36.950257		-1.99143415	-64.984951	35.634370	-3.690014
-2.00225076	-34.175343	-16.628657	-36.950257		-1.98761017	-66.963020	32.208253	-3.690014
-2.00247242	-34.175343	-18.934143	-39.255743		2.76826813	-70.070741	32.117788	0.574810
-2.00245785	-36.950257	-11.548257	-39.255743		2.76639109	-67.119703	32.117788	0.574810
-2.00218168	-36.950257	-18.934143	-31.869857		2.75234444	-68.595229	37.899691	-11.052304
-2.00172962	-34.175343	-11.548257	-31.869857		-1.49344438	-68.595226	37.721682	-6.590400
-2.00263664	-39.255743	-13.853743	-39.255743		2.75477944	-59.899160	27.949006	-11.052304
-2.00227287	-31.869857	-16.628657	-39.255743		-1.48815926	-59.394075	30.122399	-0.776843
-2.00160385	-31.869857	-13.853743	-31.869857		-1.49520665	-59.394082	25.953616	-12.403958
-2.00227289	-39.255743	-16.628657	-31.869857		-1.49147330	-59.744997	28.038008	-6.590400
-2.00247243	-39.255743	-18.934143	-34.175343		-1.99578640	-59.396609	30.123862	-9.503571
-2.00172961	-31.869857	-11.548257	-34.175343		-1.98763945	-59.396606	25.955073	-3.690014
-2.00218167	-31.869857	-18.934143	-36.950257		2.75309143	-61.374679	35.434688	-7.538005
-2.00245786	-39.255743	-11.548257	-36.950257		2.75215144	-63.509435	34.202186	-11.052304
2.99795321	-35.562800	-20.321600	-30.482400		2.75537975	-62.850195	36.286577	-5.238747
2.99774323	-40.643200	-15.241200	-30.482400		2.75643269	-61.374676	33.730902	-5.238747
2.99850808	-35.562800	-15.241200	-25.402000		2.75361345	-59.899156	36.286577	-5.238747
2.74951111	-31.506101	-11.184501	-21.345301		-1.49327806	-61.374679	35.434688	-3.462116
2.74817930	-39.619499	-19.297899	-21.345301		-1.49060164	-63.004350	36.375578	-0.776843
2.74798586	-39.619499	-11.184501	-29.458699		-1.48948140	-61.374672	33.552893	-0.776843
2.74839295	-31.506101	-19.297899	-29.458699		-1.49259288	-59.744994	36.375578	-0.776843
2.74879520	-31.506101	-16.264901	-26.425701		-1.49783120	-63.004357	32.206796	-12.403958
2.74809156	-39.619499	-14.217499	-26.425701		-1.49973022	-59.745001	32.206796	-12.403958
2.74814140	-39.619499	-16.264901	-24.378299		-1.49636696	-59.394079	34.291187	-6.590400
2.74907965	-31.506101	-14.217499	-24.378299		-1.49400463	-63.355272	34.291187	-6.590400
2.74847153	-36.586501	-11.184501	-26.425701		-2.00105221	-61.374679	35.434688	-12.163276
2.74835105	-34.539099	-19.297899	-26.425701		-1.99842596	-63.006884	36.377042	-9.503571
2.74885124	-34.539099	-11.184501	-24.378299		-1.99722303	-61.374679	33.549979	-9.503571
2.74829597	-36.586501	-19.297899	-24.378299		-2.00034452	-59.742474	36.377042	-9.503571
2.74862833	-36.586501	-16.264901	-21.345301		-1.99005441	-63.006881	32.208253	-3.690014
2.74896387	-34.539099	-14.217499	-21.345301		-1.99203828	-59.742470	32.208253	-3.690014
2.74826893	-34.539099	-16.264901	-29.458699		2.76370150	-62.850191	32.117788	0.574810
2.74816432	-36.586501	-14.217499	-29.458699		2.76186557	-59.899152	32.117788	0.574810
-1.50218948	-39.258893	-18.937293	-29.098093		2.74803957	-61.374679	37.899691	-11.052304
-1.50128048	-31.866707	-11.545107	-29.098093		-1.49781321	-61.374676	37.721682	-6.590400
-1.50101452	-31.866707	-18.937293	-21.705907		3.01929517	-64.984954	29.181508	2.895015
-1.50150839	-39.258893	-11.545107	-21.705907		3.02059703	-61.374676	31.265899	8.708572
-1.50171977	-39.258893	-13.856893	-24.017693		2.76954469	-61.374672	27.097110	4.089109
-1.50105867	-31.866707	-16.625507	-24.017693		2.77555906	-64.984954	29.181508	9.902684
-1.50116039	-31.866707	-13.856893	-26.786307		2.77191531	-62.850199	27.949006	6.388385
-1.50197666	-39.258893	-16.625507	-26.786307		2.77278679	-61.374679	25.393331	6.388385
-1.50143038	-34.178493	-18.937293	-24.017693		2.77472024	-67.119710	27.949006	6.388385
-1.50140478	-36.947107	-11.545107	-24.017693		2.77798892	-66.460470	30.033397	12.201942
-1.50186760	-36.947107	-18.937293	-26.786307		2.77887104	-64.984951	27.477723	12.201942
-1.50131791	-34.178493	-11.545107	-26.786307		2.77602119	-63.509431	30.033397	12.201942
-1.50158231	-34.178493	-13.856893	-29.098093		-1.47687158	-61.374672	27.097110	8.164998
-1.50192343	-36.947107	-16.625507	-29.098093		-1.48502306	-61.374676	31.265899	2.351441
-1.50133017	-36.947107	-13.856893	-21.705907		-1.47535265	-66.614632	25.953616	5.036731
-1.50114222	-34.178493	-16.625507	-21.705907		-1.48128091	-61.374679	29.384111	5.036731
-2.00118154	-34.175343	-13.853743	-24.014543		-1.47749941	-63.355276	25.953616	5.036731
-2.00159550	-36.950257	-16.628657	-24.014543		-1.47407903	-63.004354	28.038008	10.850289
-2.00167307	-36.950257	-13.853743	-26.789457		-1.47142782	-66.965547	28.038008	10.850289
-2.00151614	-34.175343	-16.628657	-26.789457		-1.97858094	-64.984954	29.181508	5.277413
-2.00178556	-34.175343	-18.934143	-29.094943		-1.97728344	-61.374676	31.265899	11.090970
-2.00176514	-36.950257	-11.548257	-29.094943		-1.98181808	-63.006877	28.039464	2.123543
-2.00156223	-36.950257	-18.934143	-21.709057		-1.97927215	-66.963017	28.039464	2.123543
-2.00090083	-34.175343	-11.548257	-21.709057		-1.97582531	-66.617159	30.123862	7.937118
-2.00202749	-39.255743	-13.853743	-29.094943		-1.97482332	-64.984954	27.296799	7.937118
-2.00148216	-31.869857	-16.628657	-29.094943		-1.97796486	-63.352749	30.123862	7.937118
-2.00070724	-31.869857	-13.853743	-21.709057		-1.96751133	-66.617156	25.955073	13.750675
-2.00168987	-39.255743	-16.628657	-21.709057		-1.97354702	-61.374676	29.381191	13.750675
-2.00190980	-39.255743	-18.934143	-24.014543		-1.96974221	-63.352745	25.955073	13.750675
-2.00080805	-31.869857	-11.548257	-24.014543		3.01691951	-68.595229	35.434688	2.895015
-2.00141104	-31.869857	-18.934143	-26.789457		3.01830520	-64.984951	37.519079	8.708572
-2.00182268	-39.255743	-11.548257	-26.789457		2.76726557	-64.984947	33.350290	4.089109
2.99858645	-35.562800	-20.321600	-20.321600		2.77328686	-68.595229	35.434688	9.902684
2.99829563	-40.643200	-15.241200	-20.321600		2.76964204	-66.460474	34.202186	6.388385
2.99918273	-35.562800	-15.241200	-15.241200		2.77059231	-64.984954	31.646511	6.388385
2.75038984	-31.506101	-11.184501	-11.184501		2.77239944	-70.729985	34.202186	6.388385
2.74860164	-39.619499	-19.297899	-11.184501		2.77571008	-70.070745	36.286577	12.201942
2.74860157	-39.619499	-11.184501	-19.297899		2.77665973	-68.595226	33.730902	12.201942
2.74918507	-31.506101	-19.297899	-19.297899		2.77378043	-67.119706	36.286577	12.201942
2.74964144	-31.506101	-16.264901	-16.264901		-1.47907530	-64.984947	33.350290	8.164998
2.74865055	-39.619499	-14.217499	-16.264901		-1.48742968	-64.984951	37.519079	2.351441
2.74865056	-39.619499	-16.264901	-14.217499		-1.47765209	-70.224907	32.206796	5.036731
2.74995041	-31.506101	-14.217499	-14.217499		-1.48359470	-64.984954	35.637291	5.036731
2.74917556	-36.586501	-11.184501	-16.264901		-1.47975923	-66.965551	32.206796	5.036731
2.74900348	-34.539099	-19.297899	-16.264901		-1.47628808	-66.614629	34.291187	10.850289
2.74962232	-34.539099	-11.184501	-14.217499		-1.47526744	-64.984951	31.468502	10.850289
2.74885303	-36.586501	-19.297899	-14.217499		-1.47369327	-70.575822	34.291187	10.850289
2.74917563	-36.586501	-16.264901	-11.184501		-1.98091883	-68.595229	35.434688	5.277413
2.74962238	-34.539099	-14.217499	-11.184501		-1.97953836	-64.984951	37.519079	11.090970
2.74900347	-34.539099	-16.264901	-19.297899		-1.98417058	-66.617152	34.292644	2.123543
2.74885299	-36.586501	-14.217499	-19.297899		-1.98308784	-64.984947	31.465582	2.123543
-1.50165057	-39.258893	-18.937293	-18.937293		-1.98165356	-70.573292	34.292644	2.123543
-1.50033517	-31.866707	-11.545107	-18.937293		-1.97815800	-70.227435	36.377042	7.937118
-1.50033510	-31.866707	-18.937293	-11.545107		-1.97708591	-68.595229	33.549979	7.937118
-1.50098391	-39.258893	-11.545107	-11.545107		-1.98026486	-66.963024	36.377042	7.937118
-1.50117793	-39.258893	-13.856893	-13.856893		-1.96970507	-70.227431	32.208253	13.750675
-1.50027236	-31.866707	-16.625507	-13.856893		-1.97572194	-64.984951	35.634370	13.750675
-1.50027239	-31.866707	-13.856893	-16.625507		-1.97187626	-66.963020	32.208253	13.750675
-1.50143051	-39.258893	-16.625507	-16.625507		2.76822542	-68.595229	37.899691	6.388385
-1.50079254	-34.178493	-18.937293	-13.856893		-1.47757111	-68.595226	37.721682	10.850289
-1.50075271	-36.947107	-11.545107	-13.856893		-1.98551678	-68.595222	37.718761	2.123543
-1.50128395	-36.947107	-18.937293	-16.625507		2.76998508	-59.899160	27.949006	6.388385
-1.50050536	-34.178493	-11.545107	-16.625507		-1.48009776	-59.394082	25.953616	5.036731
-1.50079258	-34.178493	-13.856893	-18.937293		-1.47625942	-59.744997	28.038008	10.850289
-1.50128396	-36.947107	-16.625507	-18.937293		-1.98390014	-59.742467	28.039464	2.123543
-1.50075267	-36.947107	-13.856893	-11.545107		-1.98054567	-59.396609	30.123862	7.937118
-1.50050530	-34.178493	-16.625507	-11.545107		-1.97245523	-59.396606	25.955073	13.750675
-2.00044447	-34.175343	-13.853743	-13.853743		3.01236838	-61.374679	35.434688	2.895015
-2.00101431	-36.950257	-16.628657	-13.853743		2.76860942	-61.374679	35.434688	9.902684
-2.00101434	-36.950257	-13.853743	-16.628657		2.76774809	-63.509435	34.202186	6.388385
-2.00079407	-34.175343	-16.628657	-16.628657		2.77099952	-62.850195	36.286577	12.201942
-2.00108913	-34.175343	-18.934143	-18.934143		2.77191609	-61.374676	33.730902	12.201942
-2.00105860	-36.950257	-11.548257	-18.934143		2.76908719	-59.899156	36.286577	12.201942
-2.00105853	-36.950257	-18.934143	-11.548257		-1.48230357	-63.004357	32.206796	5.036731
-2.00016985	-34.175343	-11.548257	-11.548257		-1.48437940	-59.745001	32.206796	5.036731
-2.00142847	-39.255743	-13.853743	-18.934143		-1.48098721	-59.394079	34.291187	10.850289
-2.00064397	-31.869857	-16.628657	-18.934143		-1.47841519	-63.355272	34.291187	10.850289
-1.99990279	-31.869857	-13.853743	-11.548257		-1.98551418	-61.374679	35.434688	5.277413
-2.00122029	-39.255743	-16.628657	-11.548257		-1.98869257	-59.396602	34.292644	2.123543
-2.00142844	-39.255743	-18.934143	-13.853743		-1.98622840	-63.352742	34.292644	2.123543
-1.99990284	-31.869857	-11.548257	-13.853743		-1.98280229	-63.006884	36.377042	7.937118
-2.00064396	-31.869857	-18.934143	-16.628657		-1.98175743	-61.374679	33.549979	7.937118
-2.00122035	-39.255743	-11.548257	-16.628657		-1.98487935	-59.742474	36.377042	7.937118
2.99907705	-35.562800	-20.321600	-10.160800		-1.97450473	-63.006881	32.208253	13.750675
2.99871569	-40.643200	-15.241200	-10.160800		-1.97666950	-59.742470	32.208253	13.750675
2.99959052	-35.562800	-15.241200	-5.080400		2.76364010	-61.374679	37.899691	6.388385
2.75075578	-31.506101	-11.184501	-1.023701		-1.48223170	-61.374676	37.721682	10.850289
2.74876066	-39.619499	-19.297899	-1.023701		-1.99003045	-61.374672	37.718761	2.123543
2.74906365	-39.619499	-11.184501	-9.137099		3.02877936	-61.374672	27.097110	14.522129
2.74980102	-31.506101	-19.297899	-9.137099		2.77686118	-61.374676	31.265899	15.716241
2.75020929	-31.506101	-16.264901	-6.104101		2.78016357	-61.374672	29.562114	18.015499
2.74900309	-39.619499	-14.217499	-6.104101		-1.47076699	-64.984954	29.181508	13.978573
2.74892434	-39.619499	-16.264901	-4.056699		-1.46791493	-66.614625	30.122399	16.663846
2.75045684	-31.506101	-14.217499	-4.056699		-1.46696089	-64.984947	27.299713	16.663846
2.74964139	-36.586501	-11.184501	-6.104101		-1.47011968	-63.355269	30.122399	16.663846
2.74941895	-34.539099	-19.297899	-6.104101		-1.96907816	-61.374672	27.097110	16.904527
2.75007042	-34.539099	-11.184501	-4.056699		3.03502539	-64.984954	29.181508	20.335704
2.74915262	-36.586501	-19.297899	-4.056699		3.03638658	-61.374676	31.265899	26.149261
2.74938601	-36.586501	-16.264901	-1.023701		2.78512492	-61.374672	27.097110	21.529798
2.74988134	-34.539099	-14.217499	-1.023701		2.78633242	-66.460466	25.864609	18.015499
2.74956906	-34.539099	-16.264901	-9.137099		2.78428805	-63.509428	25.864609	18.015499
2.74937852	-36.586501	-14.217499	-9.137099		2.78765693	-62.850199	27.949006	23.829074
-1.50126665	-39.258893	-18.937293	-8.776493		2.78845100	-61.374679	25.393331	23.829074
-1.49956393	-31.866707	-11.545107	-8.776493		2.79062289	-67.119710	27.949006	23.829074
-1.50006168	-31.866707	-18.937293	-1.384307		-1.46112209	-61.374672	27.097110	25.605687
-1.50076605	-39.258893	-11.545107	-1.384307		-1.46944842	-61.374676	31.265899	19.792130
-1.50089117	-39.258893	-13.856893	-3.696093		-1.45951950	-66.614632	25.953616	22.477421
-1.49984273	-31.866707	-16.625507	-3.696093		-1.46564267	-61.374679	29.384111	22.477421
-1.49964991	-31.866707	-13.856893	-6.464707		-1.46179920	-63.355276	25.953616	22.477421
-1.50108181	-39.258893	-16.625507	-6.464707		-1.96278213	-64.984954	29.181508	22.718102
-1.50045544	-34.178493	-18.937293	-3.696093		-1.96621370	-63.006877	28.039464	19.564233
-1.50039587	-36.947107	-11.545107	-3.696093		-1.96349083	-66.963017	28.039464	19.564233
-1.50090967	-36.947107	-18.937293	-6.464707		-1.95988356	-66.617159	30.123862	25.377807
-1.49994041	-34.178493	-11.545107	-6.464707		-1.95894663	-64.984954	27.296799	25.377807
-1.50018113	-34.178493	-13.856893	-8.776493		-1.96213519	-63.352749	30.123862	25.377807
-1.50081299	-36.947107	-16.625507	-8.776493		3.02666773	-64.984947	33.350290	14.522129
-1.50051426	-36.947107	-13.856893	-1.384307		2.77466581	-64.984951	37.519079	15.716241
-1.50024561	-34.178493	-16.625507	-1.384307		2.77803010	-64.984947	35.815294	18.015499
-2.00003893	-34.175343	-13.853743	-3.692943		-1.47299158	-68.595229	35.434688	13.978573
-2.00070751	-36.950257	-16.628657	-3.692943		-1.47015570	-70.224900	36.375578	16.663846
-2.00057814	-36.950257	-13.853743	-6.467857		-1.46912469	-68.595222	33.552893	16.663846
-2.00031249	-34.175343	-16.628657	-6.467857		-1.47231154	-66.965544	36.375578	16.663846
-2.00057023	-34.175343	-18.934143	-8.773343		-1.97116475	-64.984947	33.350290	16.904527
-2.00052174	-36.950257	-11.548257	-8.773343		3.03285236	-68.595229	35.434688	20.335704
-2.00085736	-36.950257	-18.934143	-1.387457		3.03426202	-64.984951	37.519079	26.149261
-1.99985612	-34.175343	-11.548257	-1.387457		2.78307146	-64.984947	33.350290	21.529798
-2.00099037	-39.255743	-13.853743	-8.773343		2.78417707	-70.070741	32.117788	18.015499
-1.99999133	-31.869857	-16.628657	-8.773343		2.78219194	-67.119703	32.117788	18.015499
-1.99956218	-31.869857	-13.853743	-1.387457		2.78556349	-66.460474	34.202186	23.829074
-2.00103126	-39.255743	-16.628657	-1.387457		2.78644256	-64.984954	31.646511	23.829074
-2.00118054	-39.255743	-18.934143	-3.692943		2.78844888	-70.729985	34.202186	23.829074
-1.99937979	-31.869857	-11.548257	-3.692943		-1.46316250	-64.984947	33.350290	25.605687
-2.00013069	-31.869857	-18.934143	-6.467857		-1.47160554	-64.984951	37.519079	19.792130
-2.00082502	-39.255743	-11.548257	-6.467857		-1.46165725	-70.224907	32.206796	22.477421
2.99922947	-35.562800	-20.321600	0.000000		-1.46774134	-64.984954	35.637291	22.477421
2.99897769	-35.562800	-20.321600	10.160800		-1.46386947	-66.965551	32.206796	22.477421
2.99885070	-40.643200	-15.241200	0.000000		-1.96494321	-68.595229	35.434688	22.718102
2.99952502	-35.562800	-15.241200	5.080400		-1.96833325	-66.617152	34.292644	19.564233
2.99864492	-40.643200	-15.241200	10.160800		-1.96735043	-64.984947	31.465582	19.564233
2.75034324	-31.506101	-11.184501	9.137099		-1.96568199	-70.573292	34.292644	19.564233
2.74859296	-39.619499	-19.297899	9.137099		-1.96207838	-70.227435	36.377042	25.377807
2.74918390	-39.619499	-11.184501	1.023701		-1.96106705	-68.595229	33.549979	25.377807
2.74994374	-31.506101	-19.297899	1.023701		-1.96427518	-66.963024	36.377042	25.377807
2.75017649	-31.506101	-16.264901	4.056699		2.78424305	-68.595229	37.899691	23.829074
2.74899789	-39.619499	-14.217499	4.056699		-1.96956994	-68.595222	37.718761	19.564233
2.74884536	-39.619499	-16.264901	6.104101		-1.47280291	-59.394075	30.122399	16.663846
2.75028077	-31.506101	-14.217499	6.104101		2.78559546	-59.899160	27.949006	23.829074
2.74963226	-36.586501	-11.184501	4.056699		-1.46459003	-59.394082	25.953616	22.477421
2.74940141	-34.539099	-19.297899	4.056699		-1.96847041	-59.742467	28.039464	19.564233
2.74993106	-34.539099	-11.184501	6.104101		-1.96487571	-59.396609	30.123862	25.377807
2.74905965	-36.586501	-19.297899	6.104101		-1.47773480	-61.374679	35.434688	13.978573
2.74915723	-36.586501	-16.264901	9.137099		-1.47492668	-63.004350	36.375578	16.663846
2.74959458	-34.539099	-14.217499	9.137099		-1.47394011	-61.374672	33.552893	16.663846
2.74970670	-34.539099	-16.264901	1.023701		-1.47707248	-59.744994	36.375578	16.663846
2.74951038	-36.586501	-14.217499	1.023701		3.02802389	-61.374679	35.434688	20.335704
-1.50118249	-39.258893	-18.937293	1.384307		2.77931713	-62.850191	32.117788	18.015499
-1.49938824	-31.866707	-11.545107	1.384307		2.77732910	-59.899152	32.117788	18.015499
-1.50034251	-31.866707	-18.937293	8.776493		2.78356622	-63.509435	34.202186	23.829074
-1.50096093	-39.258893	-11.545107	8.776493		-1.46656425	-63.004357	32.206796	22.477421
-1.50099071	-39.258893	-13.856893	6.464707		-1.46878616	-59.745001	32.206796	22.477421
-1.50002021	-31.866707	-16.625507	6.464707		-1.96979723	-61.374679	35.434688	22.718102
-1.49965535	-31.866707	-13.856893	3.696093		-1.97317229	-59.396602	34.292644	19.564233
-1.50107521	-39.258893	-16.625507	3.696093		-1.97052131	-63.352742	34.292644	19.564233
-1.50058757	-34.178493	-18.937293	6.464707		-1.96693944	-63.006884	36.377042	25.377807
-1.50052304	-36.947107	-11.545107	6.464707		-1.96597950	-61.374679	33.549979	25.377807
-1.50090656	-36.947107	-18.937293	3.696093		-1.96913882	-59.742474	36.377042	25.377807
-1.49993489	-34.178493	-11.545107	3.696093		2.77941878	-61.374679	37.899691	23.829074
-1.50004612	-34.178493	-13.856893	1.384307		-1.97435181	-61.374672	37.718761	19.564233
-1.50071003	-36.947107	-16.625507	1.384307		3.04482088	-61.374672	27.097110	31.962818
-1.50073718	-36.947107	-13.856893	8.776493		2.79150935	-64.984954	29.181508	27.343373
-1.50050167	-34.178493	-16.625507	8.776493		2.79293050	-61.374676	31.265899	33.156930
-2.00019565	-34.175343	-13.853743	6.467857		2.79634110	-61.374672	29.562114	35.456188
-2.00082071	-36.950257	-16.628657	6.467857		2.79405835	-66.460470	30.033397	29.642631
-2.00057162	-36.950257	-13.853743	3.692943		2.79490522	-64.984951	27.477723	29.642631
-2.00031337	-34.175343	-16.628657	3.692943		2.79201139	-63.509431	30.033397	29.642631
-2.00046156	-34.175343	-18.934143	1.387457		-1.45467116	-64.984954	29.181508	31.419262
-2.00039791	-36.950257	-11.548257	1.387457		-1.45169658	-66.614625	30.122399	34.104535
-2.00104871	-36.950257	-18.934143	8.773343		-1.45075484	-64.984947	27.299713	34.104535
-2.00015531	-34.175343	-11.548257	8.773343		-1.45396310	-63.355269	30.122399	34.104535
-2.00089098	-39.255743	-13.853743	1.387457		-1.45815608	-63.004354	28.038008	28.290978
-1.99985564	-31.869857	-16.628657	1.387457		-1.45538915	-66.965547	28.038008	28.290978
-1.99990547	-31.869857	-13.853743	8.773343		-1.95292604	-61.374672	27.097110	34.345217
-2.00120479	-39.255743	-16.628657	8.773343		-1.96140140	-61.374676	31.265899	28.531659
-2.00126842	-39.255743	-18.934143	6.467857		-1.95137516	-66.617156	25.955073	31.191364
-1.99958892	-31.869857	-11.548257	6.467857		-1.95755248	-61.374676	29.381191	31.191364
-2.00013858	-31.869857	-18.934143	3.692943		-1.95368021	-63.352745	25.955073	31.191364
-2.00081396	-39.255743	-11.548257	3.692943		3.05135075	-64.984954	29.181508	37.776393
2.99845800	-35.562800	-20.321600	20.321600		2.80148366	-61.374672	27.097110	38.970487
2.99904225	-35.562800	-15.241200	15.241200		2.80262352	-66.460466	25.864609	35.456188
2.99819966	-40.643200	-15.241200	20.321600		2.80053762	-63.509428	25.864609	35.456188
2.74949317	-31.506101	-11.184501	19.297899		-1.45321402	-61.374676	31.265899	37.232819
2.74818153	-39.619499	-19.297899	19.297899		-1.44306986	-66.614632	25.953616	39.918110
2.74890679	-39.619499	-11.184501	11.184501		-1.44927836	-61.374679	29.384111	39.918110
2.74954642	-31.506101	-19.297899	11.184501		-1.44536966	-63.355276	25.953616	39.918110
2.74959365	-31.506101	-16.264901	14.217499		-1.94637413	-64.984954	29.181508	40.158791
2.74864794	-39.619499	-14.217499	14.217499		-1.94993092	-63.006877	28.039464	37.004922
2.74846250	-39.619499	-16.264901	16.264901		-1.94715753	-66.963017	28.039464	37.004922
2.74957949	-31.506101	-14.217499	16.264901		3.04277404	-64.984947	33.350290	31.962818
2.74916750	-36.586501	-11.184501	14.217499		2.78936062	-68.595229	35.434688	27.343373
2.74897850	-34.539099	-19.297899	14.217499		2.79080737	-64.984951	37.519079	33.156930
2.74931841	-34.539099	-11.184501	16.264901		2.79423971	-64.984947	35.815294	35.456188
2.74863579	-36.586501	-19.297899	16.264901		2.79187348	-70.070745	36.286577	29.642631
2.74862447	-36.586501	-16.264901	19.297899		2.79278406	-68.595226	33.730902	29.642631
2.74895474	-34.539099	-14.217499	19.297899		2.78987579	-67.119706	36.286577	29.642631
2.74934986	-34.539099	-16.264901	11.184501		-1.45682009	-68.595229	35.434688	31.419262
2.74918499	-36.586501	-14.217499	11.184501		-1.45388869	-70.224900	36.375578	34.104535
-1.50142799	-39.258893	-18.937293	11.545107		-1.45288239	-68.595222	33.552893	34.104535
-1.49992634	-31.866707	-11.545107	11.545107		-1.45610346	-66.965544	36.375578	34.104535
-1.50098623	-31.866707	-18.937293	18.937293		-1.46024747	-66.614629	34.291187	28.290978
-1.50145558	-39.258893	-11.545107	18.937293		-1.45928083	-64.984951	31.468502	28.290978
-1.50141401	-39.258893	-13.856893	16.625507		-1.45755420	-70.575822	34.291187	28.290978
-1.50065971	-31.866707	-16.625507	16.625507		-1.95498213	-64.984947	33.350290	34.345217
-1.50025948	-31.866707	-13.856893	13.856893		-1.96352178	-64.984951	37.519079	28.531659
-1.50140337	-39.258893	-16.625507	13.856893		-1.95350689	-70.227431	32.208253	31.191364
-1.50109515	-34.178493	-18.937293	16.625507		-1.95963839	-64.984951	35.634370	31.191364
-1.50104331	-36.947107	-11.545107	16.625507		-1.95574763	-66.963020	32.208253	31.191364
-1.50126291	-36.947107	-18.937293	13.856893		3.04918517	-68.595229	35.434688	37.776393
-1.50047532	-34.178493	-11.545107	13.856893		2.79940131	-64.984947	33.350290	38.970487
-1.50045894	-34.178493	-13.856893	11.545107		2.80048355	-70.070741	32.117788	35.456188
-1.50101811	-36.947107	-16.625507	11.545107		2.79845228	-67.119703	32.117788	35.456188
-1.50128364	-36.947107	-13.856893	18.937293		-1.45534956	-64.984951	37.519079	37.232819
-1.50110531	-34.178493	-16.625507	18.937293		-1.44523390	-70.224907	32.206796	39.918110
-2.00079234	-34.175343	-13.853743	16.628657		-1.45139928	-64.984954	35.637291	39.918110
-2.00127886	-36.950257	-16.628657	16.628657		-1.44747916	-66.965551	32.206796	39.918110
-2.00098479	-36.950257	-13.853743	13.853743		-1.94855025	-68.595229	35.434688	40.158791
-2.00077674	-34.175343	-16.628657	13.853743		-1.95204507	-66.617152	34.292644	37.004922
-2.00080829	-34.175343	-18.934143	11.548257		-1.95107047	-64.984947	31.465582	37.004922
-2.00075036	-36.950257	-11.548257	11.548257		-1.94933712	-70.573292	34.292644	37.004922
-2.00152547	-36.950257	-18.934143	18.934143		-1.46146557	-68.595226	37.721682	28.290978
-2.00084838	-34.175343	-11.548257	18.934143		-1.95326309	-68.595222	37.718761	37.004922
-2.00117222	-39.255743	-13.853743	11.548257		-1.45673100	-59.394075	30.122399	34.104535
-2.00030457	-31.869857	-16.628657	11.548257		-1.46044675	-59.744997	28.038008	28.290978
-2.00066742	-31.869857	-13.853743	18.934143		-1.95649517	-59.396606	25.955073	31.191364
-2.00164813	-39.255743	-16.628657	18.934143		-1.44818249	-59.394082	25.953616	39.918110
-2.00164091	-39.255743	-18.934143	16.628657		-1.95223250	-59.742467	28.039464	37.004922
-2.00034227	-31.869857	-11.548257	16.628657		2.78446672	-61.374679	35.434688	27.343373
-2.00063769	-31.869857	-18.934143	13.853743		2.78698131	-62.850195	36.286577	29.642631
-2.00118293	-39.255743	-11.548257	13.853743		2.78784565	-61.374676	33.730902	29.642631
2.99784818	-35.562800	-20.321600	30.482400		2.78497815	-59.899156	36.286577	29.642631
2.99837681	-35.562800	-15.241200	25.402000		-1.46173861	-61.374679	35.434688	31.419262
2.99766040	-40.643200	-15.241200	30.482400		-1.45880009	-63.004350	36.375578	34.104535
2.74858374	-31.506101	-11.184501	29.458699		-1.45784309	-61.374672	33.552893	34.104535
2.74766391	-39.619499	-19.297899	29.458699		-1.46102257	-59.744994	36.375578	34.104535
2.74837854	-39.619499	-11.184501	21.345301		-1.46517362	-59.394079	34.291187	28.290978
2.74885357	-31.506101	-19.297899	21.345301		-1.46246859	-63.355272	34.291187	28.290978
2.74879446	-31.506101	-16.264901	24.378299		-1.95847267	-63.006881	32.208253	31.191364
2.74811066	-39.619499	-14.217499	24.378299		-1.96072927	-59.742470	32.208253	31.191364
2.74792898	-39.619499	-16.264901	26.425701		3.04424514	-61.374679	35.434688	37.776393
2.74872495	-31.506101	-14.217499	26.425701		2.79550245	-62.850191	32.117788	35.456188
2.74849317	-36.586501	-11.184501	24.378299		2.79345628	-59.899152	32.117788	35.456188
2.74835564	-34.539099	-19.297899	24.378299		-1.45021733	-63.004357	32.206796	39.918110
2.74854579	-34.539099	-11.184501	26.425701		-1.45247799	-59.745001	32.206796	39.918110
2.74805749	-36.586501	-19.297899	26.425701		-1.95349377	-61.374679	35.434688	40.158791
2.74798731	-36.586501	-16.264901	29.458699		-1.95700810	-59.396602	34.292644	37.004922
2.74821984	-34.539099	-14.217499	29.458699		-1.95428575	-63.352742	34.292644	37.004922
2.74870968	-34.539099	-16.264901	21.345301		-1.46632903	-61.374676	37.721682	28.290978
2.74858762	-36.586501	-14.217499	21.345301		-1.95816854	-61.374672	37.718761	37.004922
-1.50188942	-39.258893	-18.937293	21.705907		3.06156635	-61.374672	27.097110	49.403507
-1.50078654	-31.866707	-11.545107	21.705907		3.05286054	-61.374676	31.265899	43.589950
-1.50173090	-31.866707	-18.937293	29.098093		2.80806716	-64.984954	29.181508	44.784062
-1.50206270	-39.258893	-11.545107	29.098093		2.80962527	-61.374676	31.265899	50.597619
-1.50198634	-39.258893	-13.856893	26.786307		2.81313124	-61.374672	29.562114	52.896877
-1.50144839	-31.866707	-16.625507	26.786307		2.80410562	-62.850199	27.949006	41.269763
-1.50109327	-31.866707	-13.856893	24.017693		2.80493671	-61.374679	25.393331	41.269763
-1.50192057	-39.258893	-16.625507	24.017693		2.80709633	-67.119710	27.949006	41.269763
-1.50175474	-34.178493	-18.937293	26.786307		2.81067201	-66.460470	30.033397	47.083320
-1.50171742	-36.947107	-11.545107	26.786307		2.81155828	-64.984951	27.477723	47.083320
-1.50181479	-36.947107	-18.937293	24.017693		2.80862372	-63.509431	30.033397	47.083320
-1.50124339	-34.178493	-11.545107	24.017693		-1.44459685	-61.374672	27.097110	43.046376
-1.50116191	-34.178493	-13.856893	21.705907		-1.43799627	-64.984954	29.181508	48.859951
-1.50157465	-36.947107	-16.625507	21.705907		-1.43497383	-66.614625	30.122399	51.545224
-1.50193972	-36.947107	-13.856893	29.098093		-1.43397821	-64.984947	27.299713	51.545224
-1.50181395	-34.178493	-16.625507	29.098093		-1.43722894	-63.355269	30.122399	51.545224
-2.00154068	-34.175343	-13.853743	26.789457		-1.44155183	-63.004354	28.038008	45.731667
-2.00188760	-36.950257	-16.628657	26.789457		-1.43878481	-66.965547	28.038008	45.731667
-2.00160830	-36.950257	-13.853743	24.014543		-1.93611169	-61.374672	27.097110	51.785906
-2.00145734	-34.175343	-16.628657	24.014543		-1.94484674	-61.374676	31.265899	45.972348
-2.00141768	-34.175343	-18.934143	21.709057		-1.94339052	-66.617159	30.123862	42.818496
-2.00137430	-36.950257	-11.548257	21.709057		-1.94242445	-64.984954	27.296799	42.818496
-2.00211383	-36.950257	-18.934143	29.094943		-1.94566026	-63.352749	30.123862	42.818496
-2.00163623	-34.175343	-11.548257	29.094943		-1.93465905	-66.617156	25.955073	48.632053
-2.00169139	-39.255743	-13.853743	21.709057		-1.94087841	-61.374676	29.381191	48.632053
-2.00105105	-31.869857	-16.628657	21.709057		-1.93694716	-63.352745	25.955073	48.632053
-2.00151356	-31.869857	-13.853743	29.094943		3.05940053	-64.984947	33.350290	49.403507
-2.00220348	-39.255743	-16.628657	29.094943		3.05069203	-64.984951	37.519079	43.589950
-2.00215576	-39.255743	-18.934143	26.789457		2.80586616	-68.595229	35.434688	44.784062
-2.00123304	-31.869857	-11.548257	26.789457		2.80740906	-64.984951	37.519079	50.597619
-2.00135760	-31.869857	-18.934143	24.014543		2.81091328	-64.984947	35.815294	52.896877
-2.00175417	-39.255743	-11.548257	24.014543		2.80197140	-66.460474	34.202186	41.269763
2.99770105	-35.562800	-15.241200	35.562800		2.80285997	-64.984954	31.646511	41.269763
2.99712519	-40.643200	-15.241200	40.643200		2.80489755	-70.729985	34.202186	41.269763
2.74776929	-31.506101	-11.184501	39.619499		2.80843137	-70.070745	36.286577	47.083320
2.74713994	-39.619499	-19.297899	39.619499		2.80935890	-68.595226	33.730902	47.083320
2.74777303	-39.619499	-11.184501	31.506101		2.80641879	-67.119706	36.286577	47.083320
2.74810581	-31.506101	-19.297899	31.506101		-1.44670906	-64.984947	33.350290	43.046376
2.74800358	-31.506101	-16.264901	34.539099		-1.44022279	-68.595229	35.434688	48.859951
2.74753054	-39.619499	-14.217499	34.539099		-1.43724275	-70.224900	36.375578	51.545224
2.74737010	-39.619499	-16.264901	36.586501		-1.43620812	-68.595222	33.552893	51.545224
2.74791746	-31.506101	-14.217499	36.586501		-1.43946345	-66.965544	36.375578	51.545224
2.74779928	-36.586501	-11.184501	34.539099		-1.44372002	-66.614629	34.291187	45.731667
2.74770372	-34.539099	-19.297899	34.539099		-1.44272688	-64.984951	31.468502	45.731667
2.74779830	-34.539099	-11.184501	36.586501		-1.44100626	-70.575822	34.291187	45.731667
2.74746157	-36.586501	-19.297899	36.586501		-1.93829865	-64.984947	33.350290	51.785906
2.74736881	-36.586501	-16.264901	39.619499		-1.94703046	-64.984951	37.519079	45.972348
2.74752825	-34.539099	-14.217499	39.619499		-1.94561203	-70.227435	36.377042	42.818496
2.74800638	-34.539099	-16.264901	31.506101		-1.94459404	-68.595229	33.549979	42.818496
2.74792114	-36.586501	-14.217499	31.506101		-1.94783792	-66.963024	36.377042	42.818496
-1.50242789	-39.258893	-18.937293	31.866707		-1.93687748	-70.227431	32.208253	48.632053
-1.50166072	-31.866707	-11.545107	31.866707		-1.94306064	-64.984951	35.634370	48.632053
-1.50243279	-31.866707	-18.937293	39.258893		-1.93912272	-66.963020	32.208253	48.632053
-1.50266090	-39.258893	-11.545107	39.258893		2.80064988	-68.595229	37.899691	41.269763
-1.50257458	-39.258893	-13.856893	36.947107		-1.44495644	-68.595226	37.721682	45.731667
-1.50220420	-31.866707	-16.625507	36.947107		2.80202791	-59.899160	27.949006	41.269763
-1.50191448	-31.866707	-13.856893	34.178493		-1.43997714	-59.394075	30.122399	51.545224
-1.50248648	-39.258893	-16.625507	34.178493		-1.44383842	-59.744997	28.038008	45.731667
-1.50241258	-34.178493	-18.937293	36.947107		-1.94842201	-59.396609	30.123862	42.818496
-1.50238670	-36.947107	-11.545107	36.947107		-1.93973229	-59.396606	25.955073	48.632053
-1.50241070	-36.947107	-18.937293	34.178493		2.80092134	-61.374679	35.434688	44.784062
-1.50201472	-34.178493	-11.545107	34.178493		2.79994353	-63.509435	34.202186	41.269763
-1.50191252	-34.178493	-13.856893	31.866707		2.80350174	-62.850195	36.286577	47.083320
-1.50220039	-36.947107	-16.625507	31.866707		2.80439509	-61.374676	33.730902	47.083320
-1.50257545	-36.947107	-13.856893	39.258893		2.80148240	-59.899156	36.286577	47.083320
-1.50248917	-34.178493	-16.625507	39.258893		-1.44516368	-61.374679	35.434688	48.859951
-2.00226635	-34.175343	-13.853743	36.950257		-1.44216647	-63.004350	36.375578	51.545224
-2.00250514	-36.950257	-16.628657	36.950257		-1.44116501	-61.374672	33.552893	51.545224
-2.00226477	-36.950257	-13.853743	34.175343		-1.44439325	-59.744994	36.375578	51.545224
-2.00216020	-34.175343	-16.628657	34.175343		-1.44868469	-59.394079	34.291187	45.731667
-2.00208959	-34.175343	-18.934143	31.869857		-1.44595842	-63.355272	34.291187	45.731667
-2.00205908	-36.950257	-11.548257	31.869857		-1.95054053	-63.006884	36.377042	42.818496
-2.00269702	-36.950257	-18.934143	39.255743		-1.94956475	-61.374679	33.549979	42.818496
-2.00236924	-34.175343	-11.548257	39.255743		-1.95277444	-59.742474	36.377042	42.818496
-2.00228380	-39.255743	-13.853743	31.869857		-1.94185110	-63.006881	32.208253	48.632053
-2.00183712	-31.869857	-16.628657	31.869857		-1.94410819	-59.742470	32.208253	48.632053
-2.00228789	-31.869857	-13.853743	39.255743		2.79573809	-61.374679	37.899691	41.269763
-2.00276047	-39.255743	-16.628657	39.255743		-1.44987330	-61.374676	37.721682	45.731667
-2.00269594	-39.255743	-18.934143	36.950257		2.96534981	-72.205504	41.687867	-49.427052
-2.00206207	-31.869857	-11.548257	36.950257		2.96710333	-68.595226	43.772258	-43.613495
-2.00209185	-31.869857	-18.934143	34.175343		2.71601827	-68.595222	39.603470	-48.232958
-2.00236720	-39.255743	-11.548257	34.175343		2.72209023	-72.205504	41.687867	-42.419384
2.99755649	-35.562800	-10.160800	-40.643200		2.71667291	-73.681016	38.370968	-51.747257
2.99798213	-35.562800	-5.080400	-35.562800		2.71489223	-70.729978	38.370968	-51.747257
2.74869557	-31.506101	-1.023701	-31.506101		2.71842844	-70.070749	40.455366	-45.933682
2.74789617	-39.619499	-9.137099	-31.506101		2.72099591	-74.340260	40.455366	-45.933682
2.74744669	-39.619499	-1.023701	-39.619499		2.72449389	-73.681020	42.539757	-40.120125
2.74789621	-31.506101	-9.137099	-39.619499		2.72565914	-72.205501	39.984082	-40.120125
2.74819435	-31.506101	-6.104101	-36.586501		2.72272216	-70.729981	42.539757	-40.120125
2.74762726	-39.619499	-4.056699	-36.586501		-1.53005493	-68.595222	39.603470	-44.157069
2.74774207	-39.619499	-6.104101	-34.539099		-1.53903150	-68.595226	43.772258	-49.970626
2.74839804	-31.506101	-4.056699	-34.539099		-1.52900573	-73.835182	38.459976	-47.285336
2.74784773	-36.586501	-1.023701	-36.586501		-1.53491321	-68.595229	41.890470	-47.285336
2.74792816	-34.539099	-9.137099	-36.586501		-1.53096493	-70.575826	38.459976	-47.285336
2.74815890	-34.539099	-1.023701	-34.539099		-1.52726722	-70.224904	40.544367	-41.471779
2.74792815	-36.586501	-9.137099	-34.539099		-1.52489136	-74.186097	40.544367	-41.471779
2.74819432	-36.586501	-6.104101	-31.506101		-2.03235341	-72.205504	41.687867	-47.044654
2.74839801	-34.539099	-4.056699	-31.506101		-2.03060843	-68.595226	43.772258	-41.231097
2.74774210	-34.539099	-6.104101	-39.619499		-2.03566476	-70.227427	40.545824	-50.198524
2.74762727	-36.586501	-4.056699	-39.619499		-2.03327750	-74.183567	40.545824	-50.198524
-1.50255670	-39.258893	-8.776493	-39.258893		-2.02957010	-73.837710	42.630221	-44.384949
-1.50203044	-31.866707	-1.384307	-39.258893		-2.02827946	-72.205504	39.803159	-44.384949
-1.50145745	-31.866707	-8.776493	-31.866707		-2.03153459	-70.573299	42.630221	-44.384949
-1.50203050	-39.258893	-1.384307	-31.866707		2.96249363	-75.815779	47.941047	-49.427052
-1.50219026	-39.258893	-3.696093	-34.178493		2.96420851	-72.205501	50.025438	-43.613495
-1.50162553	-31.866707	-6.464707	-34.178493		2.71313475	-72.205497	45.856650	-48.232958
-1.50184236	-31.866707	-3.696093	-36.947107		2.71923547	-75.815779	47.941047	-42.419384
-1.50238874	-39.258893	-6.464707	-36.947107		2.71383691	-77.291291	44.624148	-51.747257
-1.50185184	-34.178493	-8.776493	-34.178493		2.71203350	-74.340253	44.624148	-51.747257
-1.50200540	-36.947107	-1.384307	-34.178493		2.71555589	-73.681024	46.708545	-45.933682
-1.50225978	-36.947107	-8.776493	-36.947107		2.71672781	-72.205504	44.152871	-45.933682
-1.50200537	-34.178493	-1.384307	-36.947107		2.71815986	-77.950535	46.708545	-45.933682
-1.50219023	-34.178493	-3.696093	-39.258893		2.72165252	-77.291295	48.792937	-40.120125
-1.50238873	-36.947107	-6.464707	-39.258893		2.72281212	-75.815776	46.237262	-40.120125
-1.50184240	-36.947107	-3.696093	-31.866707		2.71985372	-74.340256	48.792937	-40.120125
-1.50162555	-34.178493	-6.464707	-31.866707		-1.53293947	-72.205497	45.856650	-44.157069
-2.00178928	-34.175343	-3.692943	-34.175343		-1.54192241	-72.205501	50.025438	-49.970626
-2.00203583	-36.950257	-6.467857	-34.175343		-1.53184082	-77.445457	44.713156	-47.285336
-2.00221032	-36.950257	-3.692943	-36.950257		-1.53780271	-72.205504	48.143650	-47.285336
-2.00203582	-34.175343	-6.467857	-36.950257		-1.53382719	-74.186101	44.713156	-47.285336
-2.00224023	-34.175343	-8.773343	-39.255743		-1.53013657	-73.835179	46.797547	-41.471779
-2.00236328	-36.950257	-1.387457	-39.255743		-1.52884345	-72.205501	43.974861	-41.471779
-2.00190333	-36.950257	-8.773343	-31.869857		-1.52772469	-77.796373	46.797547	-41.471779
-2.00158882	-34.175343	-1.387457	-31.869857		-2.03521010	-75.815779	47.941047	-47.044654
-2.00251421	-39.255743	-3.692943	-39.255743		-2.03350270	-72.205501	50.025438	-41.231097
-2.00206057	-31.869857	-6.467857	-39.255743		-2.03853450	-73.837702	46.799004	-50.198524
-2.00138264	-31.869857	-3.692943	-31.869857		-2.03723912	-72.205497	43.971941	-50.198524
-2.00206062	-39.255743	-6.467857	-31.869857		-2.03611556	-77.793842	46.799004	-50.198524
-2.00224025	-39.255743	-8.773343	-34.175343		-2.03241477	-77.447985	48.883401	-44.384949
-2.00158879	-31.869857	-1.387457	-34.175343		-2.03113048	-75.815779	46.056339	-44.384949
-2.00190330	-31.869857	-8.773343	-36.950257		-2.03440760	-74.183574	48.883401	-44.384949
-2.00236330	-39.255743	-1.387457	-36.950257		2.96103548	-64.984954	41.687867	-49.427052
2.99829180	-35.562800	-10.160800	-30.482400		2.96285615	-61.374676	43.772258	-43.613495
2.99792752	-40.643200	-5.080400	-30.482400		2.71176954	-61.374672	39.603470	-48.232958
2.99879115	-35.562800	-5.080400	-25.402000		2.71780499	-64.984954	41.687867	-42.419384
2.74974455	-31.506101	-1.023701	-21.345301		2.71234159	-66.460466	38.370968	-51.747257
2.74853754	-39.619499	-9.137099	-21.345301		2.71059816	-63.509428	38.370968	-51.747257
2.74809908	-39.619499	-1.023701	-29.458699		2.71416636	-62.850199	40.455366	-45.933682
2.74879427	-31.506101	-9.137099	-29.458699		2.71667354	-67.119710	40.455366	-45.933682
2.74916438	-31.506101	-6.104101	-26.425701		2.72018969	-66.460470	42.539757	-40.120125
2.74829026	-39.619499	-4.056699	-26.425701		2.72138897	-64.984951	39.984082	-40.120125
2.74840306	-39.619499	-6.104101	-24.378299		2.71846321	-63.509431	42.539757	-40.120125
2.74940830	-31.506101	-4.056699	-24.378299		-1.53428012	-61.374672	39.603470	-44.157069
2.74861688	-36.586501	-1.023701	-26.425701		-1.54331373	-61.374676	43.772258	-49.970626
2.74874371	-34.539099	-9.137099	-26.425701		-1.53331926	-66.614632	38.459976	-47.285336
2.74902553	-34.539099	-1.023701	-24.378299		-1.53916855	-61.374679	41.890470	-47.285336
2.74867741	-36.586501	-9.137099	-24.378299		-1.53523202	-63.355276	38.459976	-47.285336
2.74897020	-36.586501	-6.104101	-21.345301		-1.53151219	-63.004354	40.544367	-41.471779
2.74927755	-34.539099	-4.056699	-21.345301		-1.52919807	-66.965547	40.544367	-41.471779
2.74854813	-34.539099	-6.104101	-29.458699		-2.03665673	-64.984954	41.687867	-47.044654
2.74837024	-36.586501	-4.056699	-29.458699		-2.03484478	-61.374676	43.772258	-41.231097
-1.50191200	-39.258893	-8.776493	-29.098093		-2.03995273	-63.006877	40.545824	-50.198524
-1.50110504	-31.866707	-1.384307	-29.098093		-2.03761528	-66.963017	40.545824	-50.198524
-1.50047809	-31.866707	-8.776493	-21.705907		-2.03388902	-66.617159	42.630221	-44.384949
-1.50134781	-39.258893	-1.384307	-21.705907		-2.03256336	-64.984954	39.803159	-44.384949
-1.50150949	-39.258893	-3.696093	-24.017693		-2.03580807	-63.352749	42.630221	-44.384949
-1.50064391	-31.866707	-6.464707	-24.017693		2.95811202	-68.595229	47.941047	-49.427052
-1.50088307	-31.866707	-3.696093	-26.786307		2.95987520	-64.984951	50.025438	-43.613495
-1.50172316	-39.258893	-6.464707	-26.786307		2.70880632	-64.984947	45.856650	-48.232958
-1.50100045	-34.178493	-8.776493	-24.017693		2.71487410	-68.595229	47.941047	-42.419384
-1.50123740	-36.947107	-1.384307	-24.017693		2.70944519	-70.070741	44.624148	-51.747257
-1.50153149	-36.947107	-8.776493	-26.786307		2.70767162	-67.119703	44.624148	-51.747257
-1.50114490	-34.178493	-1.384307	-26.786307		2.71121491	-66.460474	46.708545	-45.933682
-1.50135823	-34.178493	-3.696093	-29.098093		2.71241736	-64.984954	44.152871	-45.933682
-1.50166270	-36.947107	-6.464707	-29.098093		2.71377153	-70.729985	46.708545	-45.933682
-1.50107201	-36.947107	-3.696093	-21.705907		2.71727513	-70.070745	48.792937	-40.120125
-1.50074270	-34.178493	-6.464707	-21.705907		2.71846282	-68.595226	46.237262	-40.120125
-2.00090575	-34.175343	-3.692943	-24.014543		2.71551104	-67.119706	48.792937	-40.120125
-2.00128111	-36.950257	-6.467857	-24.014543		-1.53725174	-64.984947	45.856650	-44.157069
-2.00145878	-36.950257	-3.692943	-26.789457		-1.54627988	-64.984951	50.025438	-49.970626
-2.00118933	-34.175343	-6.467857	-26.789457		-1.53622003	-70.224907	44.713156	-47.285336
-2.00143393	-34.175343	-8.773343	-29.094943		-1.54213910	-64.984954	48.143650	-47.285336
-2.00162644	-36.950257	-1.387457	-29.094943		-1.53816992	-66.965551	44.713156	-47.285336
-2.00116098	-36.950257	-8.773343	-21.709057		-1.53446609	-66.614629	46.797547	-41.471779
-2.00068836	-34.175343	-1.387457	-21.709057		-1.53313676	-64.984951	43.974861	-41.471779
-2.00185104	-39.255743	-3.692943	-29.094943		-1.53210223	-70.575822	46.797547	-41.471779
-2.00114995	-31.869857	-6.467857	-29.094943		-2.03958409	-68.595229	47.941047	-47.044654
-2.00036102	-31.869857	-3.692943	-21.709057		-2.03782875	-64.984951	50.025438	-41.231097
-2.00139000	-39.255743	-6.467857	-21.709057		-2.04289390	-66.617152	46.799004	-50.198524
-2.00158099	-39.255743	-8.773343	-24.014543		-2.04156761	-64.984947	43.971941	-50.198524
-2.00058901	-31.869857	-1.387457	-24.014543		-2.04051470	-70.573292	46.799004	-50.198524
-2.00097783	-31.869857	-8.773343	-26.789457		-2.03680249	-70.227435	48.883401	-44.384949
-2.00168737	-39.255743	-1.387457	-26.789457		-2.03548863	-68.595229	46.056339	-44.384949
2.99907696	-35.562800	-10.160800	-20.321600		-2.03875996	-66.963024	48.883401	-44.384949
2.99855116	-40.643200	-5.080400	-20.321600		2.71245726	-59.899160	40.455366	-45.933682
2.99959026	-35.562800	-5.080400	-15.241200		-1.53752417	-59.394082	38.459976	-47.285336
2.75075506	-31.506101	-1.023701	-11.184501		-1.53338607	-59.744997	40.544367	-41.471779
2.74906361	-39.619499	-9.137099	-11.184501		-2.04185841	-59.742467	40.545824	-50.198524
2.74876039	-39.619499	-1.023701	-19.297899		-2.03810193	-59.396609	42.630221	-44.384949
2.74980090	-31.506101	-9.137099	-19.297899		2.95380774	-61.374679	47.941047	-49.427052
2.75020903	-31.506101	-6.104101	-16.264901		2.71060445	-61.374679	47.941047	-42.419384
2.74892412	-39.619499	-4.056699	-16.264901		2.70513015	-62.850191	44.624148	-51.747257
2.74900293	-39.619499	-6.104101	-14.217499		2.70339135	-59.899152	44.624148	-51.747257
2.75045644	-31.506101	-4.056699	-14.217499		2.70946631	-63.509435	46.708545	-45.933682
2.74938562	-36.586501	-1.023701	-16.264901		2.71298776	-62.850195	48.792937	-40.120125
2.74956893	-34.539099	-9.137099	-16.264901		2.71421440	-61.374676	46.237262	-40.120125
2.74988084	-34.539099	-1.023701	-14.217499		2.71126568	-59.899156	48.792937	-40.120125
2.74937842	-36.586501	-9.137099	-14.217499		-1.54051398	-63.004357	44.713156	-47.285336
2.74964122	-36.586501	-6.104101	-11.184501		-1.54242003	-59.745001	44.713156	-47.285336
2.75007010	-34.539099	-4.056699	-11.184501		-1.53869406	-59.394079	46.797547	-41.471779
2.74941876	-34.539099	-6.104101	-19.297899		-1.53638834	-63.355272	46.797547	-41.471779
2.74915239	-36.586501	-4.056699	-19.297899		-2.04387552	-61.374679	47.941047	-47.044654
-1.50126676	-39.258893	-8.776493	-18.937293		-2.04717208	-59.396602	46.799004	-50.198524
-1.50006207	-31.866707	-1.384307	-18.937293		-2.04483875	-63.352742	46.799004	-50.198524
-1.49956403	-31.866707	-8.776493	-11.545107		-2.04110811	-63.006884	48.883401	-44.384949
-1.50076639	-39.258893	-1.384307	-11.545107		-2.03975435	-61.374679	46.056339	-44.384949
-1.50089141	-39.258893	-3.696093	-13.856893		-2.04302370	-59.742474	48.883401	-44.384949
-1.49965015	-31.866707	-6.464707	-13.856893		2.97603041	-68.595222	39.603470	-37.799938
-1.49984309	-31.866707	-3.696093	-16.625507		2.72381477	-68.595226	43.772258	-36.605826
-1.50108197	-39.258893	-6.464707	-16.625507		2.72737428	-68.595222	42.068473	-34.306568
-1.50018126	-34.178493	-8.776493	-13.856893		-1.52401244	-72.205504	41.687867	-38.343494
-1.50051467	-36.947107	-1.384307	-13.856893		-1.52122968	-73.835175	42.628758	-35.658221
-1.50081311	-36.947107	-8.776493	-16.625507		-1.51994751	-72.205497	39.806073	-35.658221
-1.50024604	-34.178493	-1.384307	-16.625507		-1.52318440	-70.575819	42.628758	-35.658221
-1.50045572	-34.178493	-3.696093	-18.937293		-2.02170276	-68.595222	39.603470	-35.417540
-1.50090983	-36.947107	-6.464707	-18.937293		-2.02066395	-73.837706	38.461433	-38.571392
-1.50039616	-36.947107	-3.696093	-11.545107		-2.02654210	-68.595226	41.887550	-38.571392
-1.49994060	-34.178493	-6.464707	-11.545107		-2.02261696	-70.573295	38.461433	-38.571392
-2.00003928	-34.175343	-3.692943	-13.853743		2.98202867	-72.205504	41.687867	-31.986363
-2.00057832	-36.950257	-6.467857	-13.853743		2.98369081	-68.595226	43.772258	-26.172806
-2.00070778	-36.950257	-3.692943	-16.628657		2.73267545	-68.595222	39.603470	-30.792269
-2.00031270	-34.175343	-6.467857	-16.628657		2.73336621	-73.681016	38.370968	-34.306568
-2.00057036	-34.175343	-8.773343	-18.934143		2.73160177	-70.729978	38.370968	-34.306568
-2.00085767	-36.950257	-1.387457	-18.934143		2.73503553	-70.070749	40.455366	-28.492993
-2.00052181	-36.950257	-8.773343	-11.548257		2.73759583	-74.340260	40.455366	-28.492993
-1.99985666	-34.175343	-1.387457	-11.548257		-1.51349241	-68.595222	39.603470	-26.716380
-2.00118075	-39.255743	-3.692943	-18.934143		-1.52230954	-68.595226	43.772258	-32.529937
-2.00013088	-31.869857	-6.467857	-18.934143		-1.51239509	-73.835182	38.459976	-29.844647
-1.99938023	-31.869857	-3.692943	-11.548257		-1.51825966	-68.595229	41.890470	-29.844647
-2.00082515	-39.255743	-6.467857	-11.548257		-1.51434645	-70.575826	38.459976	-29.844647
-2.00099046	-39.255743	-8.773343	-13.853743		-2.01571977	-72.205504	41.687867	-29.603965
-1.99956278	-31.869857	-1.387457	-13.853743		-2.01896875	-70.227427	40.545824	-32.757835
-1.99999148	-31.869857	-8.773343	-16.628657		-2.01659966	-74.183567	40.545824	-32.757835
-2.00103157	-39.255743	-1.387457	-16.628657		-2.01298179	-73.837710	42.630221	-26.944260
2.99972730	-35.562800	-10.160800	-10.160800		-2.01171425	-72.205504	39.803159	-26.944260
2.99904458	-40.643200	-5.080400	-10.160800		-2.01494370	-70.573299	42.630221	-26.944260
3.00011279	-35.562800	-5.080400	-5.080400		2.97315189	-72.205497	45.856650	-37.799938
2.75125253	-31.506101	-1.023701	-1.023701		2.72092594	-72.205501	50.025438	-36.605826
2.74927426	-39.619499	-9.137099	-1.023701		2.72449541	-72.205497	48.321653	-34.306568
2.74927394	-39.619499	-1.023701	-9.137099		-1.52686176	-75.815779	47.941047	-38.343494
2.75065974	-31.506101	-9.137099	-9.137099		-1.52406130	-77.445450	48.881938	-35.658221
2.75099194	-31.506101	-6.104101	-6.104101		-1.52278473	-75.815772	46.059253	-35.658221
2.74934409	-39.619499	-4.056699	-6.104101		-1.52604698	-74.186094	48.881938	-35.658221
2.74934418	-39.619499	-6.104101	-4.056699		-2.02457586	-72.205497	45.856650	-35.417540
2.75115088	-31.506101	-4.056699	-4.056699		-2.02348849	-77.447981	44.714613	-38.571392
2.74992374	-36.586501	-1.023701	-6.104101		-2.02942899	-72.205501	48.140730	-38.571392
2.75013851	-34.539099	-9.137099	-6.104101		-2.02547167	-74.183570	44.714613	-38.571392
2.75042119	-34.539099	-1.023701	-4.056699		2.97919601	-75.815779	47.941047	-31.986363
2.74978332	-36.586501	-9.137099	-4.056699		2.98083733	-72.205501	50.025438	-26.172806
2.74992409	-36.586501	-6.104101	-1.023701		2.72981776	-72.205497	45.856650	-30.792269
2.75042149	-34.539099	-4.056699	-1.023701		2.73055214	-77.291291	44.624148	-34.306568
2.75013837	-34.539099	-6.104101	-9.137099		2.72875979	-74.340253	44.624148	-34.306568
2.74978308	-36.586501	-4.056699	-9.137099		2.73220061	-73.681024	46.708545	-28.492993
-1.50078286	-39.258893	-8.776493	-8.776493		2.73335798	-72.205504	44.152871	-28.492993
-1.49914664	-31.866707	-1.384307	-8.776493		2.73480110	-77.950535	46.708545	-28.492993
-1.49914598	-31.866707	-8.776493	-1.384307		-1.51633011	-72.205497	45.856650	-26.716380
-1.50050786	-39.258893	-1.384307	-1.384307		-1.52518871	-72.205501	50.025438	-32.529937
-1.50054477	-39.258893	-3.696093	-3.696093		-1.51519131	-77.445457	44.713156	-29.844647
-1.49903548	-31.866707	-6.464707	-3.696093		-1.52112279	-72.205504	48.143650	-29.844647
-1.49903574	-31.866707	-3.696093	-6.464707		-1.51717312	-74.186101	44.713156	-29.844647
-1.50065028	-39.258893	-6.464707	-6.464707		-2.01854324	-75.815779	47.941047	-29.603965
-1.49970707	-34.178493	-8.776493	-3.696093		-2.02181958	-73.837702	46.799004	-32.757835
-1.50009148	-36.947107	-1.384307	-3.696093		-2.02053242	-72.205497	43.971941	-32.757835
-1.50032133	-36.947107	-8.776493	-6.464707		-2.01941285	-77.793842	46.799004	-32.757835
-1.49957448	-34.178493	-1.384307	-6.464707		-2.01578266	-77.447985	48.883401	-26.944260
-1.49970738	-34.178493	-3.696093	-8.776493		-2.01451706	-75.815779	46.056339	-26.944260
-1.50032142	-36.947107	-6.464707	-8.776493		-2.01777521	-74.183574	48.883401	-26.944260
-1.50009131	-36.947107	-3.696093	-1.384307		2.97183342	-61.374672	39.603470	-37.799938
-1.49957405	-34.178493	-6.464707	-1.384307		2.71959510	-61.374676	43.772258	-36.605826
-1.99951318	-34.175343	-3.692943	-3.692943		2.72317123	-61.374672	42.068473	-34.306568
-2.00017893	-36.950257	-6.467857	-3.692943		-1.52828597	-64.984954	41.687867	-38.343494
-2.00017908	-36.950257	-3.692943	-6.467857		-1.52552917	-66.614625	42.628758	-35.658221
-1.99967676	-34.175343	-6.467857	-6.467857		-1.52420799	-64.984947	39.806073	-35.658221
-1.99987568	-34.175343	-8.773343	-8.773343		-1.52742996	-63.355269	42.628758	-35.658221
-2.00024626	-36.950257	-1.387457	-8.773343		-2.02589282	-61.374672	39.603470	-35.417540
-2.00024587	-36.950257	-8.773343	-1.387457		-2.02495153	-66.617156	38.461433	-38.571392
-1.99945574	-34.175343	-1.387457	-1.387457		-2.03075585	-61.374676	41.887550	-38.571392
-2.00066853	-39.255743	-3.692943	-8.773343		-2.02684774	-63.352745	38.461433	-38.571392
-1.99926198	-31.869857	-6.467857	-8.773343		2.97776205	-64.984954	41.687867	-31.986363
-1.99889297	-31.869857	-3.692943	-1.387457		2.97947708	-61.374676	43.772258	-26.172806
-2.00058173	-39.255743	-6.467857	-1.387457		2.72849092	-61.374672	39.603470	-30.792269
-2.00066834	-39.255743	-8.773343	-3.692943		2.72908598	-66.460466	38.370968	-34.306568
-1.99889330	-31.869857	-1.387457	-3.692943		2.72737658	-63.509428	38.370968	-34.306568
-1.99926184	-31.869857	-8.773343	-6.467857		2.73081337	-62.850199	40.455366	-28.492993
-2.00058198	-39.255743	-1.387457	-6.467857		2.73329186	-67.119710	40.455366	-28.492993
2.99994811	-35.562800	-10.160800	0.000000		-1.51768149	-61.374672	39.603470	-26.716380
2.99960593	-35.562800	-10.160800	10.160800		-1.52652101	-61.374676	43.772258	-32.529937
2.99921514	-40.643200	-5.080400	0.000000		-1.51668178	-66.614632	38.459976	-29.844647
3.00004735	-35.562800	-5.080400	5.080400		-1.52245758	-61.374679	41.890470	-29.844647
2.99897653	-40.643200	-5.080400	10.160800		-1.51856895	-63.355276	38.459976	-29.844647
2.75077463	-31.506101	-1.023701	9.137099		-2.01998788	-64.984954	41.687867	-29.603965
2.74906372	-39.619499	-9.137099	9.137099		-2.02319291	-63.006877	40.545824	-32.757835
2.74942207	-39.619499	-1.023701	1.023701		-2.02089591	-66.963017	40.545824	-32.757835
2.75089499	-31.506101	-9.137099	1.023701		-2.01728759	-66.617159	42.630221	-26.944260
2.75098107	-31.506101	-6.104101	4.056699		-2.01598026	-64.984954	39.803159	-26.944260
2.74934945	-39.619499	-4.056699	4.056699		-2.01918940	-63.352749	42.630221	-26.944260
2.74925580	-39.619499	-6.104101	6.104101		2.96885820	-64.984947	45.856650	-37.799938
2.75094854	-31.506101	-4.056699	6.104101		2.71661043	-64.984951	50.025438	-36.605826
2.74993444	-36.586501	-1.023701	4.056699		2.72019308	-64.984947	48.321653	-34.306568
2.75012693	-34.539099	-9.137099	4.056699		-1.53121555	-68.595229	47.941047	-38.343494
2.75028347	-34.539099	-1.023701	6.104101		-1.52843666	-70.224900	48.881938	-35.658221
2.74966652	-36.586501	-9.137099	6.104101		-1.52712755	-68.595222	46.059253	-35.658221
2.74964206	-36.586501	-6.104101	9.137099		-1.53038115	-66.965544	48.881938	-35.658221
2.75007455	-34.539099	-4.056699	9.137099		-2.02886559	-64.984947	45.856650	-35.417540
2.75034270	-34.539099	-6.104101	1.023701		-2.02785015	-70.227431	44.714613	-38.571392
2.74996390	-36.586501	-4.056699	1.023701		-2.03373745	-64.984951	48.140730	-38.571392
-1.50066688	-39.258893	-8.776493	1.384307		-2.02978958	-66.963020	44.714613	-38.571392
-1.49887861	-31.866707	-1.384307	1.384307		2.97484561	-68.595229	47.941047	-31.986363
-1.49954531	-31.866707	-8.776493	8.776493		2.97652252	-64.984951	50.025438	-26.172806
-1.50071621	-39.258893	-1.384307	8.776493		2.72553048	-64.984947	45.856650	-30.792269
-1.50065133	-39.258893	-3.696093	6.464707		2.72619511	-70.070741	44.624148	-34.306568
-1.49926189	-31.866707	-6.464707	6.464707		2.72444466	-67.119703	44.624148	-34.306568
-1.49899996	-31.866707	-3.696093	3.696093		2.72788375	-66.460474	46.708545	-28.492993
-1.50063218	-39.258893	-6.464707	3.696093		2.72907743	-64.984954	44.152871	-28.492993
-1.49988007	-34.178493	-8.776493	6.464707		2.73042299	-70.729985	46.708545	-28.492993
-1.50022043	-36.947107	-1.384307	6.464707		-1.52062189	-64.984947	45.856650	-26.716380
-1.50030720	-36.947107	-8.776493	3.696093		-1.52949978	-64.984951	50.025438	-32.529937
-1.49953667	-34.178493	-1.384307	3.696093		-1.51955413	-70.224907	44.713156	-29.844647
-1.49950727	-34.178493	-3.696093	1.384307		-1.52542295	-64.984954	48.143650	-29.844647
-1.50017513	-36.947107	-6.464707	1.384307		-1.52148746	-66.965551	44.713156	-29.844647
-1.50034887	-36.947107	-3.696093	8.776493		-2.02289538	-68.595229	47.941047	-29.603965
-1.49990390	-34.178493	-6.464707	8.776493		-2.02613674	-66.617152	46.799004	-32.757835
-1.99968902	-34.175343	-3.692943	6.467857		-2.02480995	-64.984947	43.971941	-32.757835
-2.00031249	-36.950257	-6.467857	6.467857		-2.02378453	-70.573292	46.799004	-32.757835
-2.00015351	-36.950257	-3.692943	3.692943		-2.02016428	-70.227435	48.883401	-26.944260
-1.99965654	-34.175343	-6.467857	3.692943		-2.01886629	-68.595229	46.056339	-26.944260
-1.99970786	-34.175343	-8.773343	1.387457		-2.02211193	-66.963024	48.883401	-26.944260
-2.00008321	-36.950257	-1.387457	1.387457		-1.52970047	-59.394075	42.628758	-35.658221
-2.00049302	-36.950257	-8.773343	8.773343		-2.02910446	-59.396606	38.461433	-38.571392
-1.99979045	-34.175343	-1.387457	8.773343		2.72913503	-59.899160	40.455366	-28.492993
-2.00053816	-39.255743	-3.692943	1.387457		-1.52081333	-59.394082	38.459976	-29.844647
-1.99903576	-31.869857	-6.467857	1.387457		-2.02505206	-59.742467	40.545824	-32.757835
-1.99932289	-31.869857	-3.692943	8.773343		-2.02144915	-59.396609	42.630221	-26.944260
-2.00078956	-39.255743	-6.467857	8.773343		-1.53546990	-61.374679	47.941047	-38.343494
-2.00077511	-39.255743	-8.773343	6.467857		-1.53271527	-63.004350	48.881938	-35.658221
-1.99911505	-31.869857	-1.387457	6.467857		-1.53136074	-61.374672	46.059253	-35.658221
-1.99925169	-31.869857	-8.773343	3.692943		-1.53460924	-59.744994	48.881938	-35.658221
-2.00055519	-39.255743	-1.387457	3.692943		-2.03210896	-63.006881	44.714613	-38.571392
2.99892962	-35.562800	-10.160800	20.321600		-2.03399406	-59.742470	44.714613	-38.571392
2.99945343	-35.562800	-5.080400	15.241200		2.97060503	-61.374679	47.941047	-31.986363
2.99846117	-40.643200	-5.080400	20.321600		2.72194895	-62.850191	44.624148	-34.306568
2.74979339	-31.506101	-1.023701	19.297899		2.72025207	-59.899152	44.624148	-34.306568
2.74855428	-39.619499	-9.137099	19.297899		2.72615425	-63.509435	46.708545	-28.492993
2.74912288	-39.619499	-1.023701	11.184501		-1.52380122	-63.004357	44.713156	-29.844647
2.75032017	-31.506101	-9.137099	11.184501		-1.52567145	-59.745001	44.713156	-29.844647
2.75019481	-31.506101	-6.104101	14.217499		-2.02713479	-61.374679	47.941047	-29.603965
2.74894463	-39.619499	-4.056699	14.217499		-2.03033431	-59.396602	46.799004	-32.757835
2.74879796	-39.619499	-6.104101	16.264901		-2.02805102	-63.352742	46.799004	-32.757835
2.75005721	-31.506101	-4.056699	16.264901		-2.02443958	-63.006884	48.883401	-26.944260
2.74941739	-36.586501	-1.023701	14.217499		-2.02309375	-61.374679	46.056339	-26.944260
2.74955723	-34.539099	-9.137099	14.217499		-2.02632998	-59.742474	48.883401	-26.944260
2.74959011	-34.539099	-1.023701	16.264901		2.99243580	-68.595222	39.603470	-20.359249
2.74911737	-36.586501	-9.137099	16.264901		2.73863183	-72.205504	41.687867	-24.978694
2.74899217	-36.586501	-6.104101	19.297899		2.74024202	-68.595226	43.772258	-19.165137
2.74930658	-34.539099	-4.056699	19.297899		2.74372587	-68.595222	42.068473	-16.865879
2.74988454	-34.539099	-6.104101	11.184501		2.74100110	-73.681020	42.539757	-22.679436
2.74957673	-36.586501	-4.056699	11.184501		2.74213660	-72.205501	39.984082	-22.679436
-1.50097605	-39.258893	-8.776493	11.545107		2.73922155	-70.729981	42.539757	-22.679436
-1.49951774	-31.866707	-1.384307	11.545107		-1.50755448	-72.205504	41.687867	-20.902805
-1.50041470	-31.866707	-8.776493	18.937293		-1.50480530	-73.835175	42.628758	-18.217532
-1.50126058	-39.258893	-1.384307	18.937293		-1.50356712	-72.205497	39.806073	-18.217532
-1.50113843	-39.258893	-3.696093	16.625507		-1.50678140	-70.575819	42.628758	-18.217532
-1.50010952	-31.866707	-6.464707	16.625507		-1.51075867	-70.224904	40.544367	-24.031089
-1.49976688	-31.866707	-3.696093	13.856893		-1.50837525	-74.186097	40.544367	-24.031089
-1.50102978	-39.258893	-6.464707	13.856893		-2.00535741	-68.595222	39.603470	-17.976851
-1.50055479	-34.178493	-8.776493	16.625507		-2.01407469	-68.595226	43.772258	-23.790408
-1.50080237	-36.947107	-1.384307	16.625507		-2.00422756	-73.837706	38.461433	-21.130703
-1.50076827	-36.947107	-8.776493	13.856893		-2.01009031	-68.595226	41.887550	-21.130703
-1.50015813	-34.178493	-1.384307	13.856893		-2.00619753	-70.573295	38.461433	-21.130703
-1.50001167	-34.178493	-3.696093	11.545107		2.99835745	-72.205504	41.687867	-14.545674
-1.50055917	-36.947107	-6.464707	11.545107		2.74890655	-68.595222	39.603470	-13.351580
-1.50098667	-36.947107	-3.696093	18.937293		2.74971416	-73.681016	38.370968	-16.865879
-1.50066587	-34.178493	-6.464707	18.937293		2.74792130	-70.729978	38.370968	-16.865879
-2.00041113	-34.175343	-3.692943	16.628657		-1.50597614	-68.595226	43.772258	-15.089248
-2.00087844	-36.950257	-6.467857	16.628657		-2.00265928	-70.227427	40.545824	-15.317146
-2.00064048	-36.950257	-3.692943	13.853743		-2.00025015	-74.183567	40.545824	-15.317146
-2.00025714	-34.175343	-6.467857	13.853743		2.98964133	-72.205497	45.856650	-20.359249
-2.00017939	-34.175343	-8.773343	11.548257		2.73583060	-75.815779	47.941047	-24.978694
-2.00047528	-36.950257	-1.387457	11.548257		2.73743261	-72.205501	50.025438	-19.165137
-2.00109733	-36.950257	-8.773343	18.934143		2.74094467	-72.205497	48.321653	-16.865879
-2.00057962	-34.175343	-1.387457	18.934143		2.73822159	-77.291295	48.792937	-22.679436
-2.00086117	-39.255743	-3.692943	11.548257		2.73935740	-75.815776	46.237262	-22.679436
-1.99964815	-31.869857	-6.467857	11.548257		2.73641583	-74.340256	48.792937	-22.679436
-2.00026016	-31.869857	-3.692943	18.934143		-1.51033100	-75.815779	47.941047	-20.902805
-2.00132088	-39.255743	-6.467857	18.934143		-1.50755589	-77.445450	48.881938	-18.217532
-2.00123994	-39.255743	-8.773343	16.628657		-1.50631331	-75.815772	46.059253	-18.217532
-2.00000079	-31.869857	-1.387457	16.628657		-1.50955828	-74.186094	48.881938	-18.217532
-1.99995446	-31.869857	-8.773343	13.853743		-1.51356785	-73.835179	46.797547	-24.031089
-2.00096099	-39.255743	-1.387457	13.853743		-1.51230035	-72.205501	43.974861	-24.031089
2.99817998	-35.562800	-10.160800	30.482400		-1.51114896	-77.796373	46.797547	-24.031089
2.99866872	-35.562800	-5.080400	25.402000		-2.00813182	-72.205497	45.856650	-17.976851
2.99785219	-40.643200	-5.080400	30.482400		-2.01691502	-72.205501	50.025438	-23.790408
2.74878070	-31.506101	-1.023701	29.458699		-2.00697458	-77.447981	44.714613	-21.130703
2.74793773	-39.619499	-9.137099	29.458699		-2.01290407	-72.205501	48.140730	-21.130703
2.74854739	-39.619499	-1.023701	21.345301		-2.00897132	-74.183570	44.714613	-21.130703
2.74939497	-31.506101	-9.137099	21.345301		2.99562840	-75.815779	47.941047	-14.545674
2.74920026	-31.506101	-6.104101	24.378299		2.74617641	-72.205497	45.856650	-13.351580
2.74833395	-39.619499	-4.056699	24.378299		2.74699830	-77.291291	44.624148	-16.865879
2.74817807	-39.619499	-6.104101	26.425701		2.74518450	-74.340253	44.624148	-16.865879
2.74904232	-31.506101	-4.056699	26.425701		-1.50875266	-72.205501	50.025438	-15.089248
2.74867561	-36.586501	-1.023701	24.378299		-2.00540204	-73.837702	46.799004	-15.317146
2.74876891	-34.539099	-9.137099	24.378299		-2.00416033	-72.205497	43.971941	-15.317146
2.74873552	-34.539099	-1.023701	26.425701		-2.00296504	-77.793842	46.799004	-15.317146
2.74840556	-36.586501	-9.137099	26.425701		2.98821938	-61.374672	39.603470	-20.359249
2.74824668	-36.586501	-6.104101	29.458699		2.73435324	-64.984954	41.687867	-24.978694
2.74846088	-34.539099	-4.056699	29.458699		2.73600108	-61.374676	43.772258	-19.165137
2.74909556	-34.539099	-6.104101	21.345301		2.73947631	-61.374672	42.068473	-16.865879
2.74887828	-36.586501	-4.056699	21.345301		2.73668392	-66.460470	42.539757	-22.679436
-1.50154142	-39.258893	-8.776493	21.705907		2.73785371	-64.984951	39.984082	-22.679436
-1.50050587	-31.866707	-1.384307	21.705907		2.73495973	-63.509431	42.539757	-22.679436
-1.50134605	-31.866707	-8.776493	29.098093		-1.51185068	-64.984954	41.687867	-20.902805
-1.50192029	-39.258893	-1.384307	29.098093		-1.50914910	-66.614625	42.628758	-18.217532
-1.50178319	-39.258893	-3.696093	26.786307		-1.50787682	-64.984947	39.806073	-18.217532
-1.50107857	-31.866707	-6.464707	26.786307		-1.51106460	-63.355269	42.628758	-18.217532
-1.50076062	-31.866707	-3.696093	24.017693		-1.51499671	-63.004354	40.544367	-24.031089
-1.50163955	-39.258893	-6.464707	24.017693		-1.51269063	-66.965547	40.544367	-24.031089
-1.50137652	-34.178493	-8.776493	26.786307		-2.00959076	-61.374672	39.603470	-17.976851
-1.50154400	-36.947107	-1.384307	26.786307		-2.01829454	-61.374676	43.772258	-23.790408
-1.50145061	-36.947107	-8.776493	24.017693		-2.00854793	-66.617156	38.461433	-21.130703
-1.50101998	-34.178493	-1.384307	24.017693		-2.01431169	-61.374676	41.887550	-21.130703
-1.50084315	-34.178493	-3.696093	21.705907		-2.01045105	-63.352745	38.461433	-21.130703
-1.50123274	-36.947107	-6.464707	21.705907		2.99401687	-64.984954	41.687867	-14.545674
-1.50172959	-36.947107	-3.696093	29.098093		2.74462980	-61.374672	39.603470	-13.351580
-1.50151223	-34.178493	-6.464707	29.098093		2.74536650	-66.460466	38.370968	-16.865879
-2.00127769	-34.175343	-3.692943	26.789457		2.74363263	-63.509428	38.370968	-16.865879
-2.00159982	-36.950257	-6.467857	26.789457		-1.51024569	-61.374676	43.772258	-15.089248
-2.00135704	-36.950257	-3.692943	24.014543		-2.00695326	-63.006877	40.545824	-15.317146
-2.00109116	-34.175343	-6.467857	24.014543		-2.00461915	-66.963017	40.545824	-15.317146
-2.00096274	-34.175343	-8.773343	21.709057		2.98532857	-64.984947	45.856650	-20.359249
-2.00116817	-36.950257	-1.387457	21.709057		2.73146988	-68.595229	47.941047	-24.978694
-2.00180781	-36.950257	-8.773343	29.094943		2.73309688	-64.984951	50.025438	-19.165137
-2.00145253	-34.175343	-1.387457	29.094943		2.73660484	-64.984947	48.321653	-16.865879
-2.00145294	-39.255743	-3.692943	21.709057		2.73383107	-70.070745	48.792937	-22.679436
-2.00059761	-31.869857	-6.467857	21.709057		2.73499532	-68.595226	46.237262	-22.679436
-2.00124447	-31.869857	-3.692943	29.094943		2.73206642	-67.119706	48.792937	-22.679436
-2.00196498	-39.255743	-6.467857	29.094943		-1.51470505	-68.595229	47.941047	-20.902805
-2.00185830	-39.255743	-8.773343	26.789457		-1.51196631	-70.224900	48.881938	-18.217532
-2.00100517	-31.869857	-1.387457	26.789457		-1.51069514	-68.595222	46.059253	-18.217532
-2.00088656	-31.869857	-8.773343	24.014543		-1.51392373	-66.965544	48.881938	-18.217532
-2.00158616	-39.255743	-1.387457	24.014543		-1.51789729	-66.614629	46.797547	-24.031089
2.99790004	-35.562800	-5.080400	35.562800		-1.51659082	-64.984951	43.974861	-24.031089
2.99726143	-40.643200	-5.080400	40.643200		-1.51553610	-70.575822	46.797547	-24.031089
2.74789560	-31.506101	-1.023701	39.619499		-2.01245700	-64.984947	45.856650	-17.976851
2.74733459	-39.619499	-9.137099	39.619499		-2.02123494	-64.984951	50.025438	-23.790408
2.74789541	-39.619499	-1.023701	31.506101		-2.01136321	-70.227431	44.714613	-21.130703
2.74846669	-31.506101	-9.137099	31.506101		-2.01722340	-64.984951	48.140730	-21.130703
2.74826863	-31.506101	-6.104101	34.539099		-2.01331001	-66.963020	44.714613	-21.130703
2.74768982	-39.619499	-4.056699	34.539099		2.99122198	-68.595229	47.941047	-14.545674
2.74754714	-39.619499	-6.104101	36.586501		2.74182012	-64.984947	45.856650	-13.351580
2.74812275	-31.506101	-4.056699	36.586501		2.74258983	-70.070741	44.624148	-16.865879
2.74792524	-36.586501	-1.023701	34.539099		2.74082026	-67.119703	44.624148	-16.865879
2.74798648	-34.539099	-9.137099	34.539099		-1.51310919	-64.984951	50.025438	-15.089248
2.74792528	-34.539099	-1.023701	36.586501		-2.00977264	-66.617152	46.799004	-15.317146
2.74770361	-36.586501	-9.137099	36.586501		-2.00849800	-64.984947	43.971941	-15.317146
2.74754670	-36.586501	-6.104101	39.619499		-2.00739178	-70.573292	46.799004	-15.317146
2.74768934	-34.539099	-4.056699	39.619499		-1.51334563	-59.394075	42.628758	-18.217532
2.74826989	-34.539099	-6.104101	31.506101		-1.51685382	-59.744997	40.544367	-24.031089
2.74812379	-36.586501	-4.056699	31.506101		-2.01270531	-59.396606	38.461433	-21.130703
-1.50217612	-39.258893	-8.776493	31.866707		-2.00883918	-59.742467	40.545824	-15.317146
-1.50147729	-31.866707	-1.384307	31.866707		2.72722628	-61.374679	47.941047	-24.978694
-1.50217884	-31.866707	-8.776493	39.258893		2.72954982	-62.850195	48.792937	-22.679436
-1.50256095	-39.258893	-1.384307	39.258893		2.73075676	-61.374676	46.237262	-22.679436
-1.50243125	-39.258893	-3.696093	36.947107		2.72783871	-59.899156	48.792937	-22.679436
-1.50196206	-31.866707	-6.464707	36.947107		-1.51896093	-61.374679	47.941047	-20.902805
-1.50169774	-31.866707	-3.696093	34.178493		-1.51626892	-63.004350	48.881938	-18.217532
-1.50228592	-39.258893	-6.464707	34.178493		-1.51495305	-61.374672	46.059253	-18.217532
-1.50215636	-34.178493	-8.776493	36.947107		-1.51816672	-59.744994	48.881938	-18.217532
-1.50226737	-36.947107	-1.384307	36.947107		-1.52209594	-59.394079	46.797547	-24.031089
-1.50215531	-36.947107	-8.776493	34.178493		-1.51981083	-63.355272	46.797547	-24.031089
-1.50186500	-34.178493	-1.384307	34.178493		-2.01563135	-63.006881	44.714613	-21.130703
-1.50169720	-34.178493	-3.696093	31.866707		-2.01751066	-59.742470	44.714613	-21.130703
-1.50196036	-36.947107	-6.464707	31.866707		2.98693117	-61.374679	47.941047	-14.545674
-1.50243138	-36.947107	-3.696093	39.258893		2.73830085	-62.850191	44.624148	-16.865879
-1.50228699	-34.178493	-6.464707	39.258893		2.73659227	-59.899152	44.624148	-16.865879
-2.00209086	-34.175343	-3.692943	36.950257		-2.01401301	-59.396602	46.799004	-15.317146
-2.00230599	-36.950257	-6.467857	36.950257		-2.01170832	-63.352742	46.799004	-15.317146
-2.00209051	-36.950257	-3.692943	34.175343		3.00844981	-68.595222	39.603470	-2.918560
-2.00191282	-34.175343	-6.467857	34.175343		2.99988716	-68.595226	43.772258	-8.732117
-2.00177771	-34.175343	-8.773343	31.869857		2.75483253	-72.205504	41.687867	-7.538005
-2.00191475	-36.950257	-1.387457	31.869857		2.75631554	-68.595226	43.772258	-1.724448
-2.00248474	-36.950257	-8.773343	39.255743		2.75973675	-68.595222	42.068473	0.574810
-2.00224739	-34.175343	-1.387457	39.255743		2.75124890	-70.070749	40.455366	-11.052304
-2.00211267	-39.255743	-3.692943	31.869857		2.75387054	-74.340260	40.455366	-11.052304
-2.00153750	-31.869857	-6.467857	31.869857		2.75720521	-73.681020	42.539757	-5.238747
-2.00211356	-31.869857	-3.692943	39.255743		2.75827470	-72.205501	39.984082	-5.238747
-2.00259242	-39.255743	-6.467857	39.255743		2.75537174	-70.729981	42.539757	-5.238747
-2.00248420	-39.255743	-8.773343	36.950257		-1.49735522	-68.595222	39.603470	-9.275691
-2.00191484	-31.869857	-1.387457	36.950257		-1.49141497	-72.205504	41.687867	-3.462116
-2.00177908	-31.869857	-8.773343	34.175343		-1.48865016	-73.835175	42.628758	-0.776843
-2.00224748	-39.255743	-1.387457	34.175343		-1.48749096	-72.205497	39.806073	-0.776843
2.99762689	-35.562800	0.000000	-40.643200		-1.49069611	-70.575819	42.628758	-0.776843
2.99795688	-35.562800	5.080400	-35.562800		-1.49613025	-73.835182	38.459976	-12.403958
2.99752204	-35.562800	10.160800	-40.643200		-1.50201455	-68.595229	41.890470	-12.403958
2.74853046	-31.506101	9.137099	-31.506101		-1.49812768	-70.575826	38.459976	-12.403958
2.74795858	-39.619499	1.023701	-31.506101		-1.49462833	-70.224904	40.544367	-6.590400
2.74736858	-39.619499	9.137099	-39.619499		-1.49217166	-74.186097	40.544367	-6.590400
2.74795867	-31.506101	1.023701	-39.619499		-1.98937923	-68.595222	39.603470	-0.536162
2.74818971	-31.506101	4.056699	-36.586501		-1.99943706	-72.205504	41.687867	-12.163276
2.74759065	-39.619499	6.104101	-36.586501		-1.99792431	-68.595226	43.772258	-6.349719
2.74774073	-39.619499	4.056699	-34.539099		-1.99671073	-73.837710	42.630221	-9.503571
2.74833607	-31.506101	6.104101	-34.539099		-1.99550766	-72.205504	39.803159	-9.503571
2.74774645	-36.586501	9.137099	-36.586501		-1.99872015	-70.573299	42.630221	-9.503571
2.74799131	-34.539099	1.023701	-36.586501		-1.98810058	-73.837706	38.461433	-3.690014
2.74803667	-34.539099	9.137099	-34.539099		-1.99402058	-68.595226	41.887550	-3.690014
2.74799129	-36.586501	1.023701	-34.539099		-1.99014416	-70.573295	38.461433	-3.690014
2.74818964	-36.586501	4.056699	-31.506101		2.76578967	-73.681016	38.370968	0.574810
2.74833601	-34.539099	6.104101	-31.506101		2.76392096	-70.729978	38.370968	0.574810
2.74774078	-34.539099	4.056699	-39.619499		3.00583699	-72.205497	45.856650	-2.918560
2.74759068	-36.586501	6.104101	-39.619499		2.99717096	-72.205501	50.025438	-8.732117
-1.50251361	-39.258893	1.384307	-39.258893		2.75216574	-75.815779	47.941047	-7.538005
-1.50213211	-31.866707	8.776493	-39.258893		2.75367382	-72.205501	50.025438	-1.724448
-1.50138487	-31.866707	1.384307	-31.866707		2.75713793	-72.205497	48.321653	0.574810
-1.50213221	-39.258893	8.776493	-31.866707		2.74854599	-73.681024	46.708545	-11.052304
-1.50223889	-39.258893	6.464707	-34.178493		2.74965380	-72.205504	44.152871	-11.052304
-1.50162227	-31.866707	3.696093	-34.178493		2.75119161	-77.950535	46.708545	-11.052304
-1.50190366	-31.866707	6.464707	-36.947107		2.75455862	-77.291295	48.792937	-5.238747
-1.50238307	-39.258893	3.696093	-36.947107		2.75564454	-75.815776	46.237262	-5.238747
-1.50179072	-34.178493	1.384307	-34.178493		2.75271359	-74.340256	48.792937	-5.238747
-1.50210883	-36.947107	8.776493	-34.178493		-1.50004177	-72.205497	45.856650	-9.275691
-1.50220950	-36.947107	1.384307	-36.947107		-1.49404277	-75.815779	47.941047	-3.462116
-1.50210879	-34.178493	8.776493	-36.947107		-1.49125708	-77.445450	48.881938	-0.776843
-1.50223883	-34.178493	6.464707	-39.258893		-1.49007456	-75.815772	46.059253	-0.776843
-1.50238305	-36.947107	3.696093	-39.258893		-1.49331028	-74.186094	48.881938	-0.776843
-1.50190374	-36.947107	6.464707	-31.866707		-1.49880852	-77.445457	44.713156	-12.403958
-1.50162231	-34.178493	3.696093	-31.866707		-1.50475326	-72.205504	48.143650	-12.403958
-2.00185294	-34.175343	6.467857	-34.175343		-1.50082458	-74.186101	44.713156	-12.403958
-2.00203082	-36.950257	3.692943	-34.175343		-1.49728522	-73.835179	46.797547	-6.590400
-2.00225841	-36.950257	6.467857	-36.950257		-1.49608107	-72.205501	43.974861	-6.590400
-2.00203079	-34.175343	3.692943	-36.950257		-1.49481290	-77.796373	46.797547	-6.590400
-2.00218940	-34.175343	1.387457	-39.255743		-1.99196375	-72.205497	45.856650	-0.536162
-2.00244574	-36.950257	8.773343	-39.255743		-2.00214591	-75.815779	47.941047	-12.163276
-2.00184357	-36.950257	1.387457	-31.869857		-2.00061589	-72.205501	50.025438	-6.349719
-2.00172086	-34.175343	8.773343	-31.869857		-1.99939436	-77.447985	48.883401	-9.503571
-2.00255293	-39.255743	6.467857	-39.255743		-1.99817789	-75.815779	46.056339	-9.503571
-2.00205525	-31.869857	3.692943	-39.255743		-2.00142180	-74.183574	48.883401	-9.503571
-2.00146454	-31.869857	6.467857	-31.869857		-1.99069793	-77.447981	44.714613	-3.690014
-2.00205534	-39.255743	3.692943	-31.869857		-1.99666592	-72.205501	48.140730	-3.690014
-2.00218944	-39.255743	1.387457	-34.175343		-1.99274797	-74.183570	44.714613	-3.690014
-2.00172081	-31.869857	8.773343	-34.175343		2.76323417	-77.291291	44.624148	0.574810
-2.00184351	-31.869857	1.387457	-36.950257		2.76136545	-74.340253	44.624148	0.574810
-2.00244577	-39.255743	8.773343	-36.950257		3.00403238	-61.374672	39.603470	-2.918560
2.99839523	-35.562800	0.000000	-30.482400		2.99555538	-61.374676	43.772258	-8.732117
2.99790375	-40.643200	5.080400	-30.482400		2.75042210	-64.984954	41.687867	-7.538005
2.99874642	-35.562800	5.080400	-25.402000		2.75189574	-61.374676	43.772258	-1.724448
2.99822987	-35.562800	10.160800	-30.482400		2.75527814	-61.374672	42.068473	0.574810
2.74946922	-31.506101	9.137099	-21.345301		2.74691516	-62.850199	40.455366	-11.052304
2.74862474	-39.619499	1.023701	-21.345301		2.74946050	-67.119710	40.455366	-11.052304
2.74798145	-39.619499	9.137099	-29.458699		2.75274865	-66.460470	42.539757	-5.238747
2.74888755	-31.506101	1.023701	-29.458699		2.75383161	-64.984951	39.984082	-5.238747
2.74914671	-31.506101	4.056699	-26.425701		2.75095983	-63.509431	42.539757	-5.238747
2.74823335	-39.619499	6.104101	-26.425701		-1.50168100	-61.374672	39.603470	-9.275691
2.74839787	-39.619499	4.056699	-24.378299		-1.49587395	-64.984954	41.687867	-3.462116
2.74929675	-31.506101	6.104101	-24.378299		-1.49315928	-66.614625	42.628758	-0.776843
2.74845923	-36.586501	9.137099	-26.425701		-1.49199387	-64.984947	39.806073	-0.776843
2.74883590	-34.539099	1.023701	-26.425701		-1.49516260	-63.355269	42.628758	-0.776843
2.74883035	-34.539099	9.137099	-24.378299		-1.50052176	-66.614632	38.459976	-12.403958
2.74876809	-36.586501	1.023701	-24.378299		-1.50630421	-61.374679	41.890470	-12.403958
2.74895888	-36.586501	4.056699	-21.345301		-1.50245810	-63.355276	38.459976	-12.403958
2.74917571	-34.539099	6.104101	-21.345301		-1.49901910	-63.004354	40.544367	-6.590400
2.74853974	-34.539099	4.056699	-29.458699		-1.49662616	-66.965547	40.544367	-6.590400
2.74830959	-36.586501	6.104101	-29.458699		-1.99383433	-61.374672	39.603470	-0.536162
-1.50185196	-39.258893	1.384307	-29.098093		-2.00379910	-64.984954	41.687867	-12.163276
-1.50127690	-31.866707	8.776493	-29.098093		-2.00228405	-61.374676	43.772258	-6.349719
-1.50036998	-31.866707	1.384307	-21.705907		-2.00112512	-66.617159	42.630221	-9.503571
-1.50149679	-39.258893	8.776493	-21.705907		-1.99989951	-64.984954	39.803159	-9.503571
-1.50158365	-39.258893	6.464707	-24.017693		-2.00307977	-63.352749	42.630221	-9.503571
-1.50064866	-31.866707	3.696093	-24.017693		-1.99259416	-66.617156	38.461433	-3.690014
-1.50099182	-31.866707	6.464707	-26.786307		-1.99841818	-61.374676	41.887550	-3.690014
-1.50171845	-39.258893	3.696093	-26.786307		-1.99458925	-63.352745	38.461433	-3.690014
-1.50091160	-34.178493	1.384307	-24.017693		2.76124078	-66.460466	38.370968	0.574810
-1.50139648	-36.947107	8.776493	-24.017693		2.75940839	-63.509428	38.370968	0.574810
-1.50146017	-36.947107	1.384307	-26.786307		3.00138264	-64.984947	45.856650	-2.918560
-1.50131284	-34.178493	8.776493	-26.786307		2.99277026	-64.984951	50.025438	-8.732117
-1.50144104	-34.178493	6.464707	-29.098093		2.74770953	-68.595229	47.941047	-7.538005
-1.50165888	-36.947107	3.696093	-29.098093		2.74921151	-64.984951	50.025438	-1.724448
-1.50116754	-36.947107	6.464707	-21.705907		2.75265068	-64.984947	48.321653	0.574810
-1.50074431	-34.178493	3.696093	-21.705907		2.74414728	-66.460474	46.708545	-11.052304
-2.00101225	-34.175343	6.467857	-24.014543		2.74528055	-64.984954	44.152871	-11.052304
-2.00127828	-36.950257	3.692943	-24.014543		2.74673553	-70.729985	46.708545	-11.052304
-2.00153627	-36.950257	6.467857	-26.789457		2.75006710	-70.070745	48.792937	-5.238747
-2.00118846	-34.175343	3.692943	-26.789457		2.75116743	-68.595226	46.237262	-5.238747
-2.00136047	-34.175343	1.387457	-29.094943		2.74825659	-67.119706	48.792937	-5.238747
-2.00175542	-36.950257	8.773343	-29.094943		-1.50443219	-64.984947	45.856650	-9.275691
-2.00107581	-36.950257	1.387457	-21.709057		-1.49853341	-68.595229	47.941047	-3.462116
-2.00089865	-34.175343	8.773343	-21.709057		-1.49578655	-70.224900	48.881938	-0.776843
-2.00191174	-39.255743	6.467857	-29.094943		-1.49459409	-68.595222	46.059253	-0.776843
-2.00115000	-31.869857	3.692943	-29.094943		-1.49780587	-66.965544	48.881938	-0.776843
-2.00050298	-31.869857	6.467857	-21.709057		-1.50324880	-70.224907	44.713156	-12.403958
-2.00138518	-39.255743	3.692943	-21.709057		-1.50912174	-64.984954	48.143650	-12.403958
-2.00151012	-39.255743	1.387457	-24.014543		-1.50521835	-66.965551	44.713156	-12.403958
-2.00081085	-31.869857	8.773343	-24.014543		-1.50172413	-66.614629	46.797547	-6.590400
-2.00088977	-31.869857	1.387457	-26.789457		-1.50049853	-64.984951	43.974861	-6.590400
-2.00181148	-39.255743	8.773343	-26.789457		-1.49930092	-70.575822	46.797547	-6.590400
2.99922913	-35.562800	0.000000	-20.321600		-1.99644441	-64.984947	45.856650	-0.536162
2.99851583	-40.643200	5.080400	-20.321600		-2.00656764	-68.595229	47.941047	-12.163276
2.99952425	-35.562800	5.080400	-15.241200		-2.00503602	-64.984951	50.025438	-6.349719
2.99897710	-35.562800	10.160800	-20.321600		-2.00385567	-70.227435	48.883401	-9.503571
2.75034140	-31.506101	9.137099	-11.184501		-2.00261859	-68.595229	46.056339	-9.503571
2.74918346	-39.619499	1.023701	-11.184501		-2.00584205	-66.963024	48.883401	-9.503571
2.74859245	-39.619499	9.137099	-19.297899		-1.99521102	-70.227431	44.714613	-3.690014
2.74994325	-31.506101	1.023701	-19.297899		-2.00111000	-64.984951	48.140730	-3.690014
2.75017561	-31.506101	4.056699	-16.264901		-1.99722250	-66.963020	44.714613	-3.690014
2.74884481	-39.619499	6.104101	-16.264901		2.75868179	-70.070741	44.624148	0.574810
2.74899735	-39.619499	4.056699	-14.217499		2.75684326	-67.119703	44.624148	0.574810
2.75027954	-31.506101	6.104101	-14.217499		2.74519017	-59.899160	40.455366	-11.052304
2.74915644	-36.586501	9.137099	-16.264901		-1.49756270	-59.394075	42.628758	-0.776843
2.74970615	-34.539099	1.023701	-16.264901		-1.50476184	-59.394082	38.459976	-12.403958
2.74959348	-34.539099	9.137099	-14.217499		-1.50095335	-59.744997	40.544367	-6.590400
2.74950984	-36.586501	1.023701	-14.217499		-2.00540559	-59.396609	42.630221	-9.503571
2.74963146	-36.586501	4.056699	-11.184501		-1.99696686	-59.396606	38.461433	-3.690014
2.74992991	-34.539099	6.104101	-11.184501		2.74335859	-61.374679	47.941047	-7.538005
2.74940088	-34.539099	4.056699	-19.297899		2.74238363	-63.509435	46.708545	-11.052304
2.74905911	-36.586501	6.104101	-19.297899		2.74566855	-62.850195	48.792937	-5.238747
-1.50118284	-39.258893	1.384307	-18.937293		2.74679427	-61.374676	46.237262	-5.238747
-1.50034331	-31.866707	8.776493	-18.937293		2.74390496	-59.899156	48.792937	-5.238747
[truncated: 50,301 more rows]
